# Supplementary material for: Entrepreneurial tendency across the adult lifespan
Source: PLoS One. 2022 Feb 2;17(2):e0262856. doi: 10.1371/journal.pone.0262856 (PMC8809546; doi:10.1371/journal.pone.0262856)
Supplement: S1 File — (XLSX) [file pone.0262856.s001.xlsx]

## Sheet: גיליון1
ln_ch_age	ch_israel	ln_ch_seniority	ch_gender	ch_religion_jew	ch_religious	ln_ch_yeducation	ch_employee	ch_self_employed	ch_homemaker	ch_unemployed	ch_full_entrepreneur	ch_notfull_entrepreneur	ln_ch_wage_level	ch_entrepreneur_course	ch_retirement	ln.Ent.Tendency	ln_Attacment	ln_bigfive_E	n_bigfive_A	n_bigfive_C	n_bigfive_N	n_bigfive_O	ch_fa_entrepreneur	ch_ma_entrepreneur
3.2581	0	3.2581	0	1	0	2.70805	1	0	0	0	0	0	0	0	0	5.36598	4.75359	3.3673	3.52636	3.71357	2.70805	3.63759	1	0
3.21888	0	3.21888	1	1	0	2.70805	1	0	0	0	0	0	0	0	0	5.1985	4.70048	3.46574	3.58352	3.68888	2.56495	3.17805	1	0
3.29584	0	3.29584	1	1	0	2.70805	1	0	0	0	0	0	0	0	0	5.31321	4.70953	3.17805	3.49651	3.55535	3.13549	3.71357	0	0
3.13549	0	3.13549	1	1	0	2.70805	1	0	0	0	0	0	1.94591	0	0	5.3033	4.68213	3.2581	3.55535	3.66356	3.21888	3.71357	0	0
3.17805	0	3.17805	0	0	1	2.70805	1	0	0	0	0	0	0.693147	0	0	5.49717	4.35671	3.66356	3.58352	3.78419	2.19722	3.78419	0	0
3.21888	0	3.21888	0	1	0	2.70805	0	0	0	1	0	0	0	0	0	5.31321	4.70048	3.4012	3.3673	3.55535	2.99573	3.3673	1	0
3.29584	0	3.29584	1	1	1	2.77259	1	0	0	0	0	0	0	0	0	5.02388	4.99721	3.46574	3.2581	3.63759	3.29584	3.21888	1	0
3.13549	0	3.13549	1	1	0	2.70805	1	0	0	0	0	0	0	0	0	5.12396	4.83628	3.4012	3.3673	3.43399	3.21888	3.04452	0	0
3.13549	0	3.13549	1	1	0	2.77259	0	0	1	0	0	0	0	0	0	5.44242	4.54329	3.52636	3.7612	3.78419	2.70805	3.80666	1	1
3.2581	0	3.2581	1	1	0	2.77259	1	0	0	0	0	0	0	0	0	5.2575	4.79579	3.3673	3.46574	3.52636	3.17805	3.63759	1	1
3.3322	0	3.3322	0	1	0	2.77259	1	0	0	0	0	0	0	0	0	5.4848	4.38203	3.55535	3.71357	3.78419	2.48491	3.68888	1	1
3.13549	0	3.13549	1	1	1	2.77259	0	0	0	1	0	0	1.38629	1	0	5.26269	5.0689	2.94444	3.2581	3.55535	3.3673	3.3673	0	0
3.3322	0	3.3322	1	1	1	2.77259	1	0	0	0	0	0	0	0	0	5.14166	5.04343	2.83321	3.71357	3.43399	2.83321	3.21888	0	1
3.46574	0	3.46574	1	1	0	2.77259	1	0	0	0	0	0	1.60944	0	0	5.32301	4.30407	3.49651	3.61092	3.68888	2.89037	3.61092	1	0
3.29584	0	3.29584	1	1	1	2.70805	1	0	0	0	0	0	0	0	0	5.20949	4.82028	3.4012	3.63759	3.78419	3.17805	3.49651	0	0
3.21888	0	3.21888	1	1	0	2.70805	1	0	0	0	0	0	0	0	0	5.25227	4.84419	3.21888	3.4012	3.43399	2.99573	3.4012	0	0
3.13549	0	3.13549	0	1	1	2.70805	1	0	0	0	0	0	0	0	0	5.40268	4.59512	3.58352	3.55535	3.63759	3.21888	3.52636	1	0
3.68888	0	3.68888	1	1	0	2.83321	0	1	0	0	0	1	2.07944	0	0	5.51343	4.82831	3.17805	3.4012	3.68888	2.99573	3.7612	1	0
3.4012	0	3.4012	1	1	0	2.89037	1	0	0	0	0	1	1.60944	0	0	5.63835	4.36945	3.46574	3.7612	3.80666	2.19722	3.8712	1	0
3.71357	0	3.71357	1	1	0	2.83321	0	1	0	0	1	0	2.07944	1	0	5.41165	4.51086	3.63759	3.61092	3.80666	3.13549	3.78419	0	0
3.61092	0	3.61092	0	1	1	3.2581	1	0	0	0	0	1	1.38629	0	0	5.32788	4.70048	3.13549	3.61092	3.3322	2.89037	3.3673	0	0
3.09104	0	3.09104	1	1	1	2.70805	1	0	0	0	0	0	0	0	0	5.273	5.14749	2.99573	2.19722	2.19722	3.58352	2.63906	0	0
3.21888	0	3.21888	1	1	1	2.70805	1	0	0	0	0	0	0	0	0	5.46383	4.44265	3.52636	3.66356	3.73767	2.56495	3.73767	0	1
3.21888	0	3.21888	1	1	1	2.70805	0	0	0	1	0	0	2.19722	0	0	5.39363	5.01064	3.21888	3.43399	3.71357	3.17805	3.3673	1	0
3.29584	0	3.29584	0	1	0	2.70805	1	0	0	0	0	0	0.693147	0	0	5.35186	4.70953	3.3322	3.61092	3.4012	3.2581	3.52636	0	0
3.55535	0	3.55535	1	1	1	2.77259	0	1	0	0	1	0	1.94591	0	0	5.49717	4.91998	3.49651	3.49651	3.80666	3.13549	3.73767	0	0
3.3322	0	3.3322	0	1	1	2.70805	1	0	0	0	0	0	1.38629	0	0	5.24702	4.56435	3.3673	3.3322	3.73767	3.13549	3.13549	1	1
3.3673	0	3.3673	1	1	0	2.70805	1	0	0	0	0	0	1.94591	0	0	5.26786	4.57471	3.09104	3.49651	3.73767	2.70805	3.63759	0	0
3.3322	0	3.3322	0	1	1	2.77259	1	0	0	0	0	0	0	0	0	5.46806	4.39445	3.55535	3.71357	3.78419	2.30259	3.58352	0	0
3.2581	0	3.2581	0	1	1	2.70805	1	0	0	0	0	0	0.693147	0	0	5.30827	4.67283	3.52636	3.71357	3.68888	2.30259	3.66356	0	0
3.29584	0	3.29584	0	1	1	2.70805	1	0	0	0	0	0	0.693147	0	0	5.32788	4.94164	3.3673	3.43399	3.58352	3.09104	3.52636	0	0
3.58352	0	3.58352	1	1	0	2.70805	1	0	0	0	0	0	2.07944	0	0	5.0876	4.81218	3.21888	3.61092	3.43399	2.70805	3.3322	1	0
3.3322	0	3.3322	1	1	1	2.77259	1	0	0	0	0	0	2.07944	0	0	5.34233	4.99043	2.99573	3.7612	3.61092	2.70805	3.29584	0	0
3.2581	0	3.2581	1	1	0	2.77259	1	0	0	0	0	0	0	0	0	5.12396	4.89784	3.13549	3.61092	3.52636	3.17805	3.4012	0	0
3.63759	0	3.63759	0	1	0	2.77259	1	0	0	0	0	0	1.79176	0	0	5.51745	4.77068	3.21888	3.3673	3.7612	2.94444	3.89182	1	0
3.21888	0	3.21888	1	1	1	2.70805	1	0	0	0	0	0	0	0	0	5.34233	4.70953	3.63759	3.58352	3.68888	2.48491	3.58352	0	0
3.97029	0	3.97029	1	1	0	2.83321	1	0	0	0	0	0	2.07944	1	0	5.51343	4.8828	3.52636	3.52636	3.3322	2.99573	3.7612	0	0
3.46574	0	3.46574	1	1	1	2.94444	1	0	0	0	0	0	1.09861	1	0	5.51745	4.48864	3.4012	3.80666	3.7612	2.89037	3.91202	0	0
3.4012	1	2.77259	1	1	0	2.56495	1	0	0	0	0	0	1.60944	0	0	5.16479	4.83628	3.3673	3.71357	3.66356	3.17805	3.49651	0	0
3.61092	0	3.61092	0	0	1	2.70805	1	0	0	0	0	0	1.09861	0	0	5.24702	4.79579	3.17805	3.29584	3.29584	2.89037	3.29584	0	0
3.58352	0	3.58352	1	1	0	2.99573	0	0	1	0	0	0	1.60944	1	0	5.44242	5.03044	3.68888	3.66356	3.52636	3.04452	3.82864	1	0
3.21888	0	3.21888	0	1	1	2.70805	1	0	0	0	0	0	0.693147	0	0	5.32301	5.01728	3.13549	3.3673	3.3322	3.2581	3.43399	0	0
3.09104	0	3.09104	0	1	1	2.70805	0	0	0	1	0	0	0	0	0	5.38907	4.67283	3.29584	3.49651	3.52636	2.94444	3.66356	0	0
3.46574	0	3.46574	1	1	0	2.83321	1	0	0	0	0	0	1.79176	0	0	5.10595	4.91998	3.43399	3.21888	3.4012	3.3322	3.3673	0	0
3.4012	0	3.4012	0	1	0	2.70805	1	0	0	0	0	0	1.09861	0	0	5.56834	4.75359	3.66356	3.55535	3.66356	3.13549	3.71357	0	1
3.93183	0	3.93183	1	1	0	2.77259	1	0	0	0	0	0	1.60944	0	0	5.46383	4.80402	3.17805	3.73767	3.78419	2.77259	3.61092	0	0
3.80666	0	3.80666	1	1	1	2.89037	1	0	0	0	0	0	2.07944	0	0	5.33272	4.58497	3.09104	3.68888	3.68888	2.70805	3.21888	0	0
3.4012	0	3.4012	1	1	0	2.83321	1	0	0	0	0	0	1.60944	0	0	5.14749	4.54329	3.55535	3.61092	3.58352	2.56495	2.89037	0	0
3.73767	0	3.73767	1	1	0	2.70805	1	0	0	0	0	0	1.60944	0	0	5.2832	4.92725	3.29584	3.52636	3.71357	2.99573	3.63759	0	0
3.43399	0	3.43399	1	1	1	2.70805	1	0	0	0	0	0	1.79176	0	0	5.31321	4.55388	3.52636	3.80666	3.80666	2.56495	3.66356	0	1
3.3673	0	3.3673	1	1	1	2.83321	1	0	0	0	0	0	1.09861	1	0	5.61313	4.7185	3.68888	3.73767	3.58352	3.17805	3.78419	0	0
3.09104	0	3.09104	0	1	0	2.48491	0	0	0	1	0	0	0	0	0	5.2832	4.80402	3.04452	3.49651	3.61092	3.04452	3.58352	1	0
3.68888	0	3.68888	0	1	1	2.89037	1	0	0	0	1	1	1.94591	1	0	5.53339	4.5326	3.63759	3.61092	3.73767	2.94444	3.73767	0	0
3.4012	0	3.4012	0	1	0	2.89037	1	0	0	0	0	0	0	0	0	5.46806	4.70953	3.3322	3.80666	3.71357	3.17805	3.80666	0	0
3.43399	0	3.43399	0	1	0	1.38629	1	0	0	0	0	1	1.79176	1	0	5.42053	4.30407	3.58352	3.73767	3.73767	2.56495	3.85015	1	1
3.29584	0	3.29584	0	1	1	2.70805	1	0	0	0	0	0	1.38629	0	0	5.42053	5.03695	3.29584	3.66356	3.29584	3.13549	3.71357	0	0
3.49651	0	3.49651	0	1	0	2.70805	1	0	0	0	0	0	1.09861	0	0	5.34233	4.76217	3.17805	3.3673	3.3322	3.3322	3.61092	0	0
3.55535	0	3.55535	0	1	0	3.09104	1	0	0	0	0	0	1.09861	0	0	5.03695	4.77912	3.29584	3.71357	3.71357	2.48491	3.52636	0	0
3.52636	0	3.52636	1	1	1	2.74084	1	0	0	0	0	0	1.60944	0	0	5.3033	4.2485	3.63759	3.52636	3.68888	2.3979	3.61092	1	0
3.7612	0	3.7612	0	1	0	2.83321	0	1	0	0	0	1	1.60944	1	0	5.45104	4.41884	3.3673	3.61092	3.73767	2.48491	3.78419	0	0
3.43399	0	3.43399	0	1	1	2.89037	1	0	0	0	0	0	1.09861	0	0	5.45959	4.92725	3.21888	3.52636	3.58352	3.13549	3.78419	1	0
3.13549	0	3.13549	1	1	1	2.74084	1	0	0	0	0	0	1.09861	0	0	5.01728	4.67283	3.13549	3.7612	3.43399	3.09104	3.29584	0	0
3.55535	0	3.55535	0	1	0	2.74084	1	0	0	0	0	0	1.38629	0	0	5.34711	4.82831	3.46574	3.61092	3.52636	2.63906	3.52636	0	0
3.29584	0	3.29584	1	1	1	2.77259	1	0	0	0	0	0	0	1	0	5.46383	4.29046	3.68888	3.78419	3.71357	2.48491	3.68888	0	0
3.49651	0	3.49651	0	1	0	2.89037	1	0	0	0	0	0	1.94591	0	0	5.33272	4.82028	3.43399	3.3322	3.68888	2.63906	3.49651	0	0
3.3673	0	3.3673	0	1	0	2.89037	1	0	0	0	0	0	1.09861	0	0	5.49306	4.2485	3.43399	3.61092	3.55535	3.09104	3.58352	0	0
3.21888	0	3.21888	1	1	0	2.77259	1	0	0	0	0	0	0	0	0	5.1358	4.83628	3.29584	3.63759	3.46574	3.43399	3.17805	0	0
3.13549	0	3.13549	1	1	1	2.77259	0	1	0	0	0	0	0.693147	0	0	5.09375	4.90527	3.3673	3.63759	3.66356	3.17805	2.99573	0	0
3.55535	0	3.55535	1	1	0	2.91777	0	1	0	0	0	1	1.94591	0	0	5.40268	4.61512	1.38629	3.29584	3.58352	2.83321	3.78419	0	0
3.4012	0	3.4012	0	1	0	2.77259	1	0	0	0	0	0	0.693147	0	0	5.2575	4.35671	3.29584	3.4012	3.43399	3.04452	3.29584	0	0
3.04452	0	3.04452	1	1	0	2.70805	1	0	0	0	0	0	0	0	0	5.35659	4.84419	3.46574	3.49651	3.68888	3.2581	3.71357	0	0
2.99573	1	2.63906	1	1	0	2.63906	1	0	0	0	0	0	0	0	0	5.3799	4.60517	3.2581	3.73767	3.58352	2.94444	3.68888	0	0
3.73767	0	3.73767	0	1	0	1.38629	0	0	0	1	0	0	1.38629	0	0	5.26786	4.91265	3.58352	3.63759	3.61092	3.13549	3.73767	0	0
3.2581	0	3.2581	1	1	0	2.77259	0	0	0	1	0	0	0	0	0	5.30827	4.5326	3.43399	3.4012	3.3322	3.13549	3.8712	0	0
3.04452	0	3.04452	1	1	1	2.70805	1	0	0	0	0	0	0	0	0	5.2575	4.77912	3.17805	3.61092	3.3673	3.29584	3.49651	0	0
2.94444	0	2.94444	1	1	0	2.63906	1	0	0	0	0	0	0.693147	0	0	5.24175	4.76217	3.55535	3.7612	3.52636	2.94444	3.66356	0	0
2.94444	0	2.94444	1	1	0	2.63906	1	0	0	0	0	0	0	0	0	5.0689	4.57471	3.04452	3.66356	3.43399	3.17805	2.99573	1	0
2.94444	0	2.94444	1	1	1	2.56495	0	0	0	1	0	0	0	0	0	5.18739	4.77912	3.3322	3.61092	3.49651	3.21888	3.49651	0	0
3.2581	0	3.2581	1	1	0	2.94444	1	0	0	0	0	0	1.60944	0	0	5.48894	4.54329	3.46574	3.55535	3.7612	2.77259	3.66356	0	0
2.94444	0	2.94444	1	1	1	2.56495	0	0	0	1	0	0	0	0	0	5.273	4.94876	3.3322	3.29584	3.46574	3.2581	3.3322	0	0
3.29584	0	3.29584	1	1	0	2.48491	1	0	0	0	0	0	0.693147	0	0	5.24702	4.91265	3.09104	3.61092	3.58352	3.29584	3.29584	0	0
3.04452	0	3.04452	1	1	0	2.63906	0	0	0	1	0	0	0	0	0	5.40717	4.45435	3.21888	3.3322	3.49651	2.89037	3.46574	0	0
2.99573	0	2.99573	1	1	0	0	0	0	0	1	0	0	0	0	0	5.29832	4.41884	3.63759	3.73767	3.7612	2.70805	3.71357	0	0
2.99573	0	2.99573	1	1	0	2.48491	0	0	0	1	0	0	0	0	0	5.32788	5.04986	3.17805	3.17805	3.46574	3.43399	3.73767	0	0
2.94444	0	2.94444	1	1	1	2.48491	0	0	0	1	0	0	0	0	0	5.34233	4.39445	3.58352	3.43399	3.46574	3.09104	3.52636	0	0
2.99573	0	2.99573	1	1	0	2.48491	0	0	0	1	0	0	0	0	0	5.15329	4.94164	3.09104	3.21888	3.49651	3.29584	3.29584	0	0
3.17805	0	3.17805	0	1	1	2.56495	1	0	0	0	0	0	0.693147	0	0	5.36598	4.45435	3.4012	3.63759	3.46574	2.83321	3.3673	0	1
3.04452	0	3.04452	0	1	0	2.63906	1	0	0	0	0	0	0	0	0	5.48894	5.03695	0.693147	0	0	1.38629	1.38629	0	0
3.43399	0	3.43399	0	1	0	2.70805	1	0	0	0	0	0	1.38629	0	0	5.26786	4.93447	3.55535	3.4012	3.52636	3.04452	3.21888	0	0
3.58352	0	3.58352	0	1	0	2.70805	1	0	0	0	0	0	1.60944	0	0	5.31812	4.23411	3.58352	3.73767	3.43399	2.77259	3.73767	0	0
3.04452	0	3.04452	1	1	1	2.63906	1	0	0	0	0	0	0	0	0	5.0814	4.47734	3.04452	2.99573	3.46574	3.21888	3.29584	0	0
3.09104	0	3.09104	1	1	1	2.70805	1	0	0	0	0	0	0	0	0	5.0876	4.64439	3.43399	3.43399	3.55535	2.77259	3.21888	0	0
3.55535	0	3.55535	0	1	0	2.77259	1	0	0	0	0	0	2.07944	1	0	5.18739	4.66344	3.17805	3.52636	3.49651	2.99573	3.55535	1	1
3.2581	0	3.2581	1	1	0	2.70805	1	0	0	0	0	0	0	0	0	5.28827	4.61512	3.43399	3.61092	3.55535	2.99573	3.55535	1	0
3.17805	0	3.17805	1	1	0	2.63906	1	0	0	0	0	0	0	1	0	5.47646	4.72739	3.43399	3.55535	3.43399	3.49651	3.58352	0	0
3.4012	0	3.4012	1	1	0	2.70805	1	0	0	0	0	0	1.09861	0	0	5.273	4.63473	3.29584	3.46574	3.73767	2.77259	3.46574	0	0
3.2581	0	3.2581	1	1	0	2.70805	1	0	0	0	0	0	0.693147	1	0	5.11799	4.72739	3.3322	3.68888	3.61092	2.3979	2.94444	0	0
3.2581	0	3.2581	1	1	0	2.77259	1	0	0	0	0	0	0.693147	1	0	5.2575	4.77068	3.3322	3.68888	3.63759	2.77259	3.3322	0	1
3.09104	0	3.09104	1	1	1	2.48491	1	0	0	0	0	0	0.693147	0	0	5.1985	4.70953	3.3322	3.58352	3.52636	3.17805	3.4012	0	0
3.43399	0	3.43399	1	1	0	2.83321	1	0	0	0	0	0	1.60944	0	0	5.33272	4.27667	3.49651	3.66356	3.73767	2.3979	3.78419	0	0
3.21888	0	3.21888	1	1	0	2.89037	1	0	0	0	0	0	0	0	0	5.49717	4.86753	3.55535	3.55535	3.68888	2.70805	3.66356	0	0
3.09104	1	2.99573	1	1	0	2.70805	1	0	0	0	0	0	0	0	0	5.19296	5.03695	3.21888	3.46574	2.99573	3.55535	3.3322	0	0
3.09104	0	3.09104	1	1	1	2.70805	1	0	0	0	0	0	0	0	0	5.22575	4.75359	3.17805	3.3673	3.52636	2.77259	3.17805	0	0
3.09104	0	3.09104	1	1	1	2.70805	0	0	0	1	0	0	0.693147	0	0	5.18178	4.45435	3.4012	3.49651	3.4012	2.89037	3.66356	0	0
3.04452	0	3.04452	1	1	0	2.70805	1	0	0	0	0	0	0	0	0	5.25227	4.55388	3.29584	3.52636	3.46574	2.83321	3.55535	0	0
3.55535	0	3.55535	1	1	0	2.94444	1	0	0	0	0	0	1.09861	0	0	5.27811	4.65396	3.52636	3.78419	3.73767	2.94444	3.43399	0	0
3.58352	0	3.58352	0	1	0	2.89037	1	0	0	0	0	0	1.09861	1	0	5.2832	4.80402	3.4012	3.55535	3.3673	3.17805	3.52636	0	0
3.43399	0	3.43399	0	1	1	2.83321	1	0	0	0	0	0	1.09861	1	0	5.2575	4.91998	3.13549	3.52636	3.3322	3.2581	2.94444	0	1
3.3673	0	3.3673	0	1	1	2.63906	1	0	0	0	0	0	1.09861	0	0	5.43372	4.79579	3.46574	3.52636	3.61092	3.04452	3.73767	0	0
3.21888	1	2.70805	0	1	0	2.77259	1	0	0	0	0	0	1.09861	0	0	5.62402	4.64439	3.04452	3.68888	3.4012	2.48491	3.61092	0	0
3.46574	0	3.46574	0	1	0	2.70805	1	0	0	0	0	0	1.09861	1	0	5.63479	4.8828	3.52636	3.52636	3.4012	2.99573	3.55535	0	0
3.58352	0	3.58352	1	1	1	2.70805	1	0	0	0	0	0	1.09861	0	0	5.45959	4.78749	3.68888	3.7612	3.73767	2.83321	3.49651	0	1
3.13549	0	3.13549	1	1	0	2.77259	1	0	0	0	0	0	1.09861	0	0	5.29832	4.74493	3.29584	3.63759	3.61092	2.89037	3.63759	1	1
3.13549	0	3.13549	0	1	0	2.56495	0	1	0	0	0	1	1.79176	0	0	5.50939	4.57471	3.61092	3.2581	3.63759	3.17805	3.63759	1	1
3.4012	0	3.4012	1	1	1	2.77259	1	0	0	0	0	0	1.60944	0	0	5.34711	4.52179	3.55535	3.73767	3.73767	2.63906	3.61092	0	0
3.17805	0	3.17805	1	1	1	2.56495	1	0	0	0	0	0	1.38629	0	0	5.3033	4.95583	3.3322	3.66356	3.3673	3.04452	3.55535	0	0
3.43399	0	3.43399	1	1	0	2.83321	1	0	0	0	0	0	1.09861	0	0	5.50939	4.33073	3.66356	3.7612	3.68888	2.70805	3.85015	0	0
3.09104	0	3.09104	0	0	0	2.48491	1	0	0	0	0	0	2.07944	0	0	5.35186	4.96284	3.17805	3.29584	3.55535	2.94444	3.49651	1	0
3.43399	0	3.43399	1	1	1	2.70805	1	0	0	0	0	0	1.79176	1	0	5.50126	4.62497	3.63759	3.46574	3.29584	3.04452	3.58352	0	0
3.17805	0	3.17805	1	1	1	2.56495	1	0	0	0	0	0	0	0	0	5.26269	4.57471	3.46574	3.63759	3.43399	3.2581	3.3673	1	0
3.17805	0	3.17805	1	1	0	2.63906	1	0	0	0	0	0	0.693147	0	0	5.16479	4.51086	3.3322	3.66356	3.58352	2.70805	3.2581	0	0
3.3322	0	3.3322	1	1	1	2.83321	1	0	0	0	0	0	1.38629	1	0	5.36129	4.68213	3.13549	3.63759	3.61092	3.13549	3.55535	1	1
3.29584	0	3.29584	1	1	0	2.74084	1	0	0	0	0	0	1.09861	1	0	5.34711	5.05625	3.09104	3.43399	3.4012	3.2581	3.3322	1	1
3.13549	0	3.13549	1	1	0	2.63906	0	1	0	0	1	0	1.09861	0	0	5.39363	4.77068	2.89037	3.21888	3.52636	3.46574	3.58352	1	1
3.13549	0	3.13549	0	1	1	2.56495	1	0	0	0	0	0	0.693147	0	0	5.40268	4.70048	3.29584	3.58352	3.63759	2.89037	3.55535	1	0
3.3673	0	3.3673	0	0	1	2.89037	1	0	0	0	0	0	1.09861	1	0	5.37528	4.94876	3.21888	3.55535	3.3322	3.3673	3.61092	1	0
3.78419	0	3.78419	1	1	0	2.70805	1	0	0	0	0	0	1.38629	0	0	5.31812	4.35671	3.55535	3.66356	3.52636	2.56495	3.66356	0	0
3.80666	0	3.80666	0	1	1	2.70805	1	0	0	0	0	0	1.60944	0	0	5.53339	4.5326	3.43399	3.63759	3.55535	2.48491	3.85015	1	0
3.13549	0	3.13549	0	1	1	2.48491	1	0	0	0	0	0	0	0	0	5.29832	4.64439	3.29584	3.68888	3.78419	2.70805	3.58352	0	0
3.09104	0	3.09104	1	1	1	2.48491	1	0	0	0	0	0	0.693147	0	0	5.38907	4.52179	2.99573	3.63759	3.63759	2.63906	3.52636	0	0
3.13549	0	3.13549	1	1	0	2.48491	1	0	0	0	0	0	2.19722	0	0	5.23644	4.43082	3.46574	3.68888	3.73767	3.04452	3.3322	1	0
3.13549	0	3.13549	0	1	1	2.48491	1	0	0	0	0	0	0	0	0	5.4161	4.2485	3.52636	3.73767	3.66356	3.17805	3.58352	1	1
3.2581	1	2.99573	1	1	1	2.63906	1	0	0	0	0	0	0.693147	0	0	5.52545	4.52179	3.61092	3.55535	3.66356	2.83321	3.73767	0	1
2.99573	0	2.99573	0	0	1	2.56495	1	0	0	0	0	0	1.09861	0	0	5.42053	4.94876	3.2581	3.52636	3.52636	3.17805	3.68888	1	0
3.09104	0	3.09104	0	0	1	2.56495	1	0	0	0	0	0	0.693147	0	0	5.18739	5.00395	3.3322	3.58352	3.61092	3.04452	3.66356	0	0
3.09104	0	3.09104	0	0	1	2.70805	1	0	0	0	0	0	1.38629	0	0	5.23644	4.89035	3.13549	3.3673	3.13549	3.04452	3.49651	1	0
3.13549	0	3.13549	1	1	0	2.48491	1	0	0	0	0	0	0.693147	0	0	5.32788	4.57471	3.43399	3.58352	3.58352	2.83321	3.43399	0	0
3.04452	0	3.04452	1	1	1	2.63906	1	0	0	0	0	0	0	0	0	5.55296	4.66344	3.63759	3.71357	3.80666	2.83321	3.66356	0	1
3.13549	0	3.13549	1	1	1	2.48491	0	0	0	1	0	0	2.19722	0	0	5.17048	4.36945	3.3322	3.78419	3.7612	3.04452	3.3322	0	0
3.17805	0	3.17805	1	1	0	2.56495	1	0	0	0	0	1	1.60944	0	0	5.37064	4.65396	3.58352	3.71357	3.61092	3.17805	3.52636	1	1
2.99573	0	2.99573	1	1	0	2.48491	0	0	0	1	0	0	1.79176	0	0	5.24702	4.77068	3.58352	3.49651	3.52636	3.46574	3.21888	0	0
3.09104	0	3.09104	1	1	0	2.56495	1	0	0	0	0	0	0	0	0	5.25227	4.30407	3.2581	3.58352	3.58352	2.99573	3.2581	0	0
3.04452	0	3.04452	1	1	1	2.56495	1	0	0	0	0	0	1.09861	0	0	5.26786	4.59512	3.3322	3.58352	3.73767	2.89037	3.49651	0	0
3.09104	0	3.09104	1	1	1	2.70805	1	0	0	0	0	0	0.693147	0	0	5.39816	4.56435	3.46574	3.46574	3.61092	2.77259	3.68888	0	0
3.13549	0	3.13549	0	1	0	2.56495	1	0	0	0	1	1	1.09861	0	0	5.56834	4.82028	3.3322	3.68888	3.78419	2.19722	3.78419	0	0
3.09104	0	3.09104	0	0	0	2.70805	0	0	0	1	0	0	2.07944	0	0	5.34233	5.01064	3.21888	3.29584	3.3673	3.09104	3.55535	1	0
3.2581	0	3.2581	1	1	1	2.63906	1	0	0	0	0	0	1.09861	1	0	5.4848	4.83628	3.17805	3.63759	3.63759	3.2581	3.7612	1	1
3.04452	0	3.04452	1	1	0	2.48491	1	0	0	0	0	0	0.693147	0	0	5.61677	4.20469	3.55535	3.7612	3.78419	2.3979	3.7612	1	0
3.21888	0	3.21888	0	1	0	0	1	0	0	0	1	1	0.693147	0	0	5.3033	4.97673	3.43399	3.58352	3.29584	2.94444	3.66356	1	0
3.04452	0	3.04452	1	1	0	2.48491	1	0	0	0	0	0	0.693147	0	0	5.35186	4.68213	3.46574	3.73767	3.3673	2.83321	3.43399	0	0
3.46574	0	3.46574	0	1	1	2.48491	1	0	0	0	0	0	0.693147	0	0	5.35186	5.04343	3.61092	3.58352	3.63759	3.29584	3.55535	0	0
3.04452	0	3.04452	1	1	1	2.48491	1	0	0	0	0	0	0	1	0	5.33272	4.51086	3.4012	3.63759	3.43399	3.21888	3.43399	1	0
3.17805	0	3.17805	1	1	0	2.63906	1	0	0	0	0	0	0.693147	1	0	5.44674	4.57471	3.3322	3.49651	3.71357	3.13549	3.63759	1	1
3.13549	0	3.13549	1	1	0	2.63906	1	0	0	0	0	0	1.09861	1	0	5.19296	4.85203	3.3322	3.43399	3.43399	3.21888	3.13549	0	0
3.21888	0	3.21888	1	1	1	0.693147	1	0	0	0	0	0	0	1	0	5.31321	4.5326	3.29584	3.71357	3.63759	2.83321	3.49651	0	1
3.09104	1	3.09104	1	1	0	0.693147	1	0	0	0	0	0	0.693147	1	0	5.23644	4.29046	3.55535	3.43399	3.58352	3.13549	3.4012	0	0
3.3322	0	3.3322	0	1	0	2.63906	1	0	0	0	0	0	0	0	0	5.26269	5.38907	2.77259	2.77259	3.29584	3.49651	3.46574	0	0
3.13549	0	3.13549	1	1	1	2.70805	1	0	0	0	0	0	1.09861	0	0	5.32301	4.70953	3.3673	3.73767	3.71357	3.21888	3.52636	0	0
3.43399	0	3.43399	0	1	0	2.63906	1	0	0	0	0	0	1.09861	0	0	5.30827	4.58497	3.43399	3.49651	3.55535	2.83321	3.63759	1	0
3.17805	0	3.17805	1	1	1	2.63906	1	0	0	0	0	0	0	1	0	5.38907	4.78749	3.43399	3.66356	3.58352	3.13549	3.66356	1	0
3.43399	0	3.43399	0	1	1	2.56495	1	0	0	0	0	0	1.38629	1	0	5.4161	4.99721	3.66356	3.52636	3.71357	2.70805	3.82864	0	0
3.13549	0	3.13549	1	1	1	2.63906	1	0	0	0	0	1	1.79176	1	0	5.62402	4.31749	3.58352	3.73767	3.7612	2.19722	3.80666	0	0
3.09104	0	3.09104	1	1	1	2.63906	1	0	0	0	0	0	1.09861	1	0	5.2832	4.94164	3.09104	3.49651	3.58352	3.61092	3.49651	1	0
3.17805	1	2.3979	1	1	0	2.63906	1	0	0	0	0	0	0	1	0	5.38907	4.89035	3.3673	3.52636	3.46574	3.2581	3.2581	0	0
3.17805	0	3.17805	1	1	1	2.48491	1	0	0	0	0	0	1.94591	0	0	5.35186	4.8752	3.46574	3.66356	3.7612	3.13549	3.73767	0	0
3.17805	0	3.17805	1	1	1	2.48491	1	0	0	0	0	0	0.693147	0	0	5.18178	4.91998	3.66356	3.55535	3.3322	3.49651	3.63759	0	0
3.43399	0	3.43399	0	1	0	2.63906	1	0	0	0	0	0	1.38629	1	0	5.30827	4.99721	3.17805	3.49651	3.21888	3.09104	3.49651	0	0
3.3673	0	3.3673	0	1	1	2.89037	1	0	0	0	0	0	0.693147	1	0	5.28827	4.68213	3.3673	3.52636	3.58352	2.99573	3.43399	0	1
3.09104	1	2.99573	1	1	1	2.48491	1	0	0	0	0	0	0	0	0	5.25227	4.65396	3.43399	3.73767	3.68888	3.29584	3.43399	0	0
3.3322	1	3.09104	1	1	0	2.48491	1	0	0	0	0	0	0.693147	1	0	5.40717	4.7185	3.55535	3.71357	3.73767	3.21888	3.66356	0	0
3.13549	0	3.13549	1	1	1	2.48491	0	0	0	1	0	0	0	0	0	5.31321	4.75359	3.29584	3.7612	3.49651	3.43399	3.52636	0	0
3.13549	0	3.13549	1	1	0	2.48491	1	0	0	0	0	0	0.693147	0	0	5.3799	4.82028	3.52636	3.61092	3.63759	3.2581	3.73767	0	0
3.17805	0	3.17805	1	1	1	2.48491	1	0	0	0	0	0	1.60944	0	0	5.37528	4.79579	3.43399	3.46574	3.58352	3.2581	3.58352	1	0
2.94444	0	2.94444	1	0	1	2.56495	0	0	0	1	1	0	2.19722	0	0	5.36129	5.01064	3.29584	3.49651	3.29584	2.83321	3.58352	0	0
2.94444	0	2.94444	1	0	1	2.48491	0	0	0	1	0	0	1.38629	0	0	5.4161	4.85981	3.43399	3.55535	3.49651	3.55535	3.49651	1	0
3.04452	0	3.04452	1	0	1	2.48491	1	0	0	0	0	0	1.79176	0	0	5.31812	5.03044	3.21888	3.52636	3.55535	3.2581	3.49651	0	0
3.04452	0	3.04452	1	1	0	2.48491	0	0	0	1	0	0	1.60944	0	0	5.44674	4.56435	3.61092	3.52636	3.49651	3.17805	3.68888	1	0
3.3322	0	3.3322	0	1	1	2.56495	1	0	0	0	0	0	1.09861	0	0	5.62762	4.15888	3.63759	3.63759	3.73767	2.30259	3.80666	0	0
3.17805	0	3.17805	0	1	0	2.63906	1	0	0	0	0	0	0	0	0	5.42495	4.67283	3.55535	3.55535	3.63759	2.77259	3.55535	0	0
3.21888	1	2.70805	1	1	1	2.63906	1	0	0	0	0	0	0	1	0	5.29832	4.82028	2.99573	3.52636	3.46574	2.89037	3.55535	0	0
3.13549	0	3.13549	0	1	0	2.48491	1	0	0	0	0	0	0	0	0	5.14166	4.63473	2.07944	3.55535	3.4012	3.3673	3.3322	0	1
3.09104	0	3.09104	1	1	1	2.48491	1	0	0	0	0	0	0	0	0	5.37064	4.8752	3.46574	3.49651	3.3673	3.3322	3.73767	0	0
3.21888	0	3.21888	1	1	1	2.56495	0	0	1	0	0	0	0.693147	1	0	5.31321	5.23644	3.2581	3.4012	3.29584	3.4012	3.63759	0	0
3.13549	0	3.13549	1	1	1	2.48491	1	0	0	0	0	0	0	0	0	5.45532	4.62497	3.68888	3.66356	3.43399	2.83321	3.68888	0	0
3.2581	0	3.2581	1	1	0	0.693147	1	0	0	0	0	0	0.693147	1	0	5.35186	4.65396	3.29584	3.58352	3.52636	2.89037	3.58352	0	0
3.04452	0	3.04452	1	1	0	2.48491	1	0	0	0	0	0	0.693147	0	0	5.42935	4.70953	3.4012	3.3673	3.66356	2.99573	3.58352	1	1
3.17805	0	3.17805	1	1	1	2.63906	1	0	0	0	0	0	0.693147	1	0	5.12396	5.21494	3.46574	3.04452	3.2581	3.49651	3.49651	1	1
3.13549	0	3.13549	0	1	0	2.56495	1	0	0	0	0	0	0	0	0	5.54908	4.81218	3.2581	3.52636	3.71357	3.2581	3.71357	0	0
3.13549	0	3.13549	1	1	0	2.48491	0	0	0	1	0	0	0	0	0	5.34233	4.70953	3.58352	3.58352	3.52636	3.21888	3.55535	1	0
3.13549	0	3.13549	0	1	0	2.48491	1	0	0	0	0	0	0.693147	0	0	5.42495	4.8828	3.3322	3.2581	3.46574	3.21888	3.66356	1	1
3.13549	0	3.13549	1	1	0	2.48491	1	0	0	0	0	0	2.19722	0	0	5.36129	4.7185	3.46574	3.46574	3.55535	3.13549	3.61092	1	0
3.09104	0	3.09104	1	1	0	2.48491	0	1	0	0	1	0	2.19722	0	0	5.2832	4.68213	3.46574	3.68888	3.73767	2.94444	3.43399	1	0
3.09104	0	3.09104	1	1	0	2.48491	0	1	0	0	1	1	0.693147	0	0	5.38907	4.49981	3.61092	3.61092	3.49651	2.99573	3.43399	1	1
3.09104	0	3.09104	1	1	0	2.48491	1	0	0	0	0	0	2.19722	0	0	5.47227	4.48864	3.4012	3.49651	3.58352	2.70805	3.66356	0	0
3.04452	0	3.04452	0	1	0	2.48491	0	0	0	1	0	0	2.19722	0	0	5.50939	4.35671	3.68888	3.66356	3.78419	2.83321	3.71357	1	0
3.13549	0	3.13549	1	1	0	2.48491	1	0	0	0	0	0	0.693147	0	0	5.36129	4.64439	3.13549	3.52636	3.55535	2.99573	3.68888	0	0
3.21888	0	3.21888	1	1	0	2.70805	1	0	0	0	0	0	0.693147	1	0	5.3033	4.62497	2.99573	3.43399	3.71357	3.21888	3.3322	1	0
3.21888	0	3.21888	1	1	1	2.48491	1	0	0	0	0	0	2.19722	0	0	5.33272	4.72739	3.43399	3.49651	3.55535	3.04452	3.49651	1	0
3.17805	0	3.17805	1	1	1	2.48491	1	0	0	0	0	0	2.19722	1	0	5.32788	4.89035	3.43399	3.66356	3.78419	2.83321	3.3673	0	0
3.13549	0	3.13549	1	1	0	2.56495	1	0	0	0	0	0	0.693147	0	0	5.25227	4.70048	3.2581	3.52636	3.66356	3.58352	3.43399	0	0
3.21888	0	3.21888	1	1	0	2.56495	1	0	0	0	0	0	0.693147	0	0	5.36598	4.94876	3.21888	3.4012	3.63759	3.29584	3.55535	1	0
3.17805	0	3.17805	0	1	1	2.48491	1	0	0	0	0	0	0.693147	0	0	5.25227	4.77912	3.09104	3.49651	3.61092	3.17805	3.3322	0	0
3.13549	0	3.13549	1	1	1	2.48491	1	0	0	0	0	0	0.693147	0	0	5.45532	4.67283	3.3673	3.49651	3.49651	3.09104	3.61092	1	1
3.04452	0	3.04452	1	1	0	2.48491	1	0	0	0	0	0	2.19722	0	0	5.45104	4.57471	3.55535	3.68888	3.78419	2.30259	3.63759	0	0
3.04452	0	3.04452	1	1	1	2.48491	1	0	0	0	0	0	2.19722	0	0	5.31321	4.72739	3.52636	3.71357	3.55535	3.13549	3.43399	0	0
3.2581	0	3.2581	1	1	1	2.48491	1	0	0	0	0	0	2.19722	0	0	5.49306	4.45435	3.58352	3.63759	3.7612	3.29584	3.66356	1	0
2.99573	0	2.99573	0	1	0	2.48491	1	0	0	0	0	0	2.19722	0	0	5.4848	4.94876	3.43399	3.58352	3.73767	2.89037	3.7612	1	0
3.21888	0	3.21888	1	1	0	2.48491	1	0	0	0	0	0	2.19722	0	0	5.41165	5.0876	3.13549	3.55535	3.43399	3.04452	3.66356	0	0
3.09104	0	3.09104	1	0	1	2.48491	0	0	0	1	0	0	2.19722	1	0	5.27811	4.85981	3.17805	3.7612	3.63759	3.04452	3.2581	0	0
3.13549	0	3.13549	1	0	0	2.63906	1	0	0	0	0	0	2.19722	1	0	5.19296	4.79579	3.2581	3.2581	3.55535	2.48491	3.43399	0	0
3.17805	0	3.17805	1	0	0	2.63906	1	0	0	0	0	0	2.19722	1	0	5.35659	5.10595	3.61092	3.43399	3.3673	3.55535	3.21888	0	0
3.09104	0	3.09104	1	0	0	0.693147	1	0	0	0	0	0	2.19722	1	0	5.32788	4.91265	3.52636	3.58352	3.21888	3.21888	3.52636	1	0
3.13549	0	3.13549	1	0	0	2.63906	1	0	0	0	0	0	0.693147	1	0	5.04986	5.09375	2.70805	3.61092	3.43399	3.29584	3.09104	0	0
3.13549	0	3.13549	1	1	0	2.70805	1	0	0	0	0	0	1.94591	0	0	5.2832	4.92725	3.4012	3.17805	3.55535	2.77259	3.29584	0	0
3.13549	0	3.13549	1	1	1	2.48491	1	0	0	0	0	0	0.693147	0	0	5.23111	4.59512	3.55535	3.71357	3.68888	3.2581	3.04452	1	0
3.09104	0	3.09104	0	1	0	2.48491	0	1	0	0	1	0	0.693147	0	0	5.3033	4.89035	3.43399	3.71357	3.55535	2.63906	3.4012	1	0
3.17805	0	3.17805	1	1	0	2.07944	1	0	0	0	0	0	0.693147	1	0	5.24175	4.97673	3.4012	3.52636	3.3673	3.3322	3.55535	1	1
2.99573	0	2.99573	1	1	0	2.63906	1	0	0	0	0	0	0	0	0	5.45104	4.44265	3.66356	3.55535	3.43399	3.04452	3.7612	0	0
2.99573	0	2.99573	1	1	0	2.48491	1	0	0	0	0	0	0	0	0	5.26269	4.30407	3.43399	3.71357	3.71357	3.04452	3.52636	1	0
3.04452	0	3.04452	1	1	0	2.70805	0	0	0	1	0	0	0	0	0	5.26786	4.70048	3.29584	3.66356	3.68888	2.94444	3.58352	1	0
3.04452	1	2.63906	1	1	0	0	1	0	0	0	0	0	0	0	0	5.42935	4.96284	3.21888	3.21888	3.21888	2.99573	3.71357	1	1
3.2581	0	3.2581	1	1	0	2.89037	1	0	0	0	0	0	1.09861	0	0	5.50939	4.12713	3.58352	3.61092	3.7612	2.56495	3.7612	0	0
2.99573	0	2.99573	1	1	1	2.48491	0	0	0	1	0	0	0	0	0	5.3845	5.0814	3.29584	3.29584	3.4012	2.94444	3.66356	1	1
3.04452	0	3.04452	1	1	1	2.56495	1	0	0	0	0	0	0	0	0	5.40268	4.35671	3.68888	3.55535	3.3322	3.04452	3.73767	1	0
3.09104	0	3.09104	0	1	0	2.63906	1	0	0	0	0	0	0.693147	0	0	5.37528	4.84419	3.43399	3.43399	3.73767	3.13549	3.58352	1	0
3.7612	0	3.7612	1	1	0	2.48491	1	0	0	0	0	0	1.79176	0	0	5.15329	4.75359	3.17805	3.66356	3.52636	3.3322	3.09104	0	0
3.21888	0	3.21888	0	1	1	2.48491	0	0	0	1	0	1	0	0	0	5.32788	4.78749	3.3673	3.46574	3.46574	3.49651	3.66356	1	0
3.13549	1	1.94591	0	1	1	2.48491	1	0	0	0	0	0	1.09861	0	0	5.27811	5.20401	3.09104	3.17805	3.29584	3.49651	3.55535	0	0
3.55535	0	3.55535	1	1	1	2.48491	1	0	0	0	0	0	1.09861	0	0	4.91265	4.86753	3.29584	3.52636	3.49651	3.17805	3.09104	0	0
3.13549	0	3.13549	1	1	1	2.48491	1	0	0	0	1	0	1.09861	0	0	5.4848	4.7362	3.29584	3.49651	3.58352	3.21888	3.46574	0	1
3.04452	0	3.04452	1	1	0	2.63906	1	0	0	0	0	0	0.693147	0	0	5.3033	4.69135	3.43399	3.63759	3.71357	3.04452	3.52636	0	0
2.99573	0	2.99573	1	1	0	2.48491	1	0	0	0	0	0	0	0	0	5.21494	5.00395	3.49651	3.29584	3.52636	3.2581	3.2581	0	0
3.71357	0	3.71357	1	1	0	2.77259	1	0	0	0	0	0	1.09861	0	0	5.40717	5.00395	3.4012	3.66356	3.58352	2.70805	3.73767	0	1
3.09104	0	3.09104	1	1	1	2.48491	1	0	0	0	0	0	0	0	0	5.31812	4.59512	3.2581	3.43399	3.2581	3.04452	3.4012	0	0
2.94444	0	2.94444	1	1	1	2.48491	1	0	0	0	0	0	0	0	0	5.35186	4.96981	3.2581	3.58352	3.55535	3.04452	3.58352	0	0
2.94444	0	2.94444	1	1	0	2.56495	1	0	0	0	0	0	1.09861	0	0	5.49306	4.84419	3.3673	3.66356	3.63759	3.3322	3.63759	1	1
3.2581	0	3.2581	0	1	0	2.70805	1	0	0	0	0	0	1.38629	0	0	5.2832	4.82831	3.17805	3.55535	3.58352	2.89037	3.21888	1	1
3.68888	0	3.68888	1	1	1	2.56495	1	0	0	0	0	0	0.693147	0	0	5.15329	4.7362	3.2581	3.78419	3.66356	3.09104	3.3322	0	0
2.94444	0	2.94444	1	1	0	2.56495	0	1	0	0	0	0	0	0	0	5.3845	5.1299	3.29584	3.29584	3.4012	3.17805	3.61092	1	0
3.13549	0	3.13549	1	1	0	2.77259	1	0	0	0	0	0	0	0	0	5.2575	4.66344	3.04452	3.04452	3.68888	2.63906	3.09104	0	0
3.09104	0	3.09104	1	1	0	2.48491	1	0	0	0	0	0	0	0	0	5.33272	4.49981	3.46574	3.46574	3.43399	3.09104	3.43399	1	1
2.94444	0	2.94444	1	1	0	2.48491	1	0	0	0	0	0	0.693147	0	0	5.33272	4.67283	3.3322	3.3322	3.71357	3.09104	3.66356	0	0
3.7612	1	3.29584	1	1	0	2.48491	1	0	0	0	0	0	1.09861	0	0	5.21494	4.80402	3.43399	3.43399	3.13549	3.61092	3.61092	0	0
3.09104	1	2.56495	1	1	1	2.63906	1	0	0	0	0	0	0	0	0	5.30827	4.59512	3.3673	3.3673	3.61092	2.70805	3.43399	0	0
3.29584	0	3.29584	0	1	0	2.63906	1	0	0	0	0	0	0	0	0	5.25227	4.55388	3.43399	3.43399	3.58352	2.63906	3.58352	0	0
3.13549	0	3.13549	1	1	0	2.48491	1	0	0	0	0	0	0	0	0	5.52943	4.86753	3.49651	3.49651	3.55535	3.09104	3.68888	1	0
3.58352	0	3.58352	1	1	0	2.56495	1	0	0	0	0	0	0.693147	0	0	5.37064	4.83628	3.61092	3.61092	3.4012	3.3673	3.82864	0	0
3.46574	0	3.46574	1	1	0	2.77259	1	0	0	0	0	0	1.38629	0	0	5.32301	4.52179	3.49651	3.49651	3.63759	2.77259	3.55535	1	0
3.3673	0	3.3673	1	1	0	2.63906	1	0	0	0	0	0	1.09861	0	0	4.89784	4.31749	3.3322	3.3322	3.7612	3.13549	2.70805	0	0
3.17805	0	3.17805	0	1	0	2.70805	1	0	0	0	0	0	0	0	0	5.37064	4.84419	3.49651	3.49651	3.63759	2.83321	3.61092	0	1
3.2581	1	1.94591	0	1	1	2.63906	0	0	1	0	0	0	0	0	0	5.0689	4.65396	3.21888	3.21888	3.4012	3.3322	3.04452	0	0
3.21888	0	3.21888	1	1	1	2.63906	1	0	0	0	0	0	0	0	0	5.30827	4.7185	3.3673	3.3673	3.68888	3.2581	3.66356	0	0
3.21888	1	3.17805	0	1	0	2.70805	1	0	0	0	0	0	0.693147	0	0	5.14749	4.94876	3.2581	3.2581	3.58352	2.70805	3.3673	1	1
3.43399	0	3.43399	1	1	0	2.89037	1	0	0	0	0	0	1.09861	0	0	5.2575	4.60517	3.4012	3.4012	3.66356	3.3322	3.52636	1	0
3.17805	1	3.09104	0	1	1	2.48491	1	0	0	0	0	0	0.693147	0	0	5.52943	4.66344	3.4012	3.4012	3.29584	2.70805	3.80666	0	0
3.61092	0	3.61092	1	1	0	2.48491	1	0	0	0	0	0	1.60944	0	0	5.29832	5.04986	3.04452	3.04452	3.4012	3.13549	3.4012	0	0
3.17805	0	3.17805	0	1	1	2.48491	1	0	0	0	0	1	1.09861	0	0	5.48064	4.66344	3.43399	3.43399	3.58352	2.89037	3.52636	1	1
2.99573	0	2.99573	1	1	1	2.48491	1	0	0	0	0	0	0	0	0	5.3799	4.89784	3.3673	3.3673	3.43399	3.4012	3.52636	1	1
3.2581	1	2.3979	1	1	1	2.63906	1	0	0	0	0	0	1.79176	0	0	5.49306	4.90527	3.3322	3.3322	3.55535	2.89037	3.66356	1	0
3.29584	0	3.29584	1	1	1	2.63906	1	0	0	0	0	0	0	0	0	5.39363	4.90527	3.58352	3.58352	3.63759	3.17805	3.46574	0	0
3.68888	0	3.68888	1	1	0	2.48491	1	0	0	0	0	0	1.79176	0	0	5.22036	4.46591	3.58352	3.58352	3.73767	2.94444	3.63759	1	0
3.3322	0	3.3322	0	1	1	2.56495	0	1	0	0	1	0	0.693147	0	0	5.35186	4.8752	3.3673	3.3673	3.55535	2.94444	3.66356	1	0
3.13549	1	3.13549	1	1	1	2.70805	1	0	0	0	0	0	0.693147	0	0	5.19296	4.94876	2.77259	2.77259	3.55535	3.4012	3.43399	0	0
3.66356	0	3.66356	1	1	0	2.83321	1	0	0	0	0	0	1.09861	0	0	5.22575	4.59512	3.52636	3.52636	3.52636	2.77259	3.52636	0	0
3.04452	0	3.04452	1	1	0	2.77259	1	0	0	0	0	0	0	0	0	5.11799	4.8752	3.17805	3.17805	3.3322	3.13549	3.3673	0	0
3.3673	0	3.3673	0	1	0	2.70805	1	0	0	0	0	1	1.38629	0	0	5.55683	4.57471	3.55535	3.55535	3.68888	2.48491	3.89182	1	1
3.46574	1	3.17805	1	1	0	2.70805	1	0	0	0	0	0	1.38629	0	0	4.8752	4.39445	3.29584	3.29584	3.58352	2.99573	2.83321	0	0
3.2581	0	3.2581	0	1	0	2.70805	1	0	0	0	0	0	1.79176	0	0	5.3799	4.75359	3.29584	3.29584	3.49651	3.17805	3.61092	0	1
3.04452	0	3.04452	1	1	0	2.70805	0	0	0	1	0	0	0	0	0	5.26269	4.77912	3.4012	3.4012	3.13549	3.13549	3.43399	0	0
3.04452	0	3.04452	1	1	1	2.63906	1	0	0	0	0	0	0	0	0	5.26269	4.58497	3.3322	3.3322	3.68888	3.2581	3.61092	1	0
3.29584	0	3.29584	0	1	0	2.63906	1	0	0	0	0	0	1.09861	0	0	5.35186	4.55388	3.4012	3.4012	3.73767	2.63906	3.4012	0	0
3.91202	0	3.91202	0	1	1	2.77259	1	0	0	0	0	0	1.38629	0	0	5.24702	4.69135	3.29584	3.29584	3.71357	2.63906	3.73767	0	0
2.94444	0	2.94444	1	1	1	2.56495	1	0	0	0	0	0	0.693147	0	0	5.49306	4.82028	3.66356	3.66356	3.55535	2.70805	3.7612	1	1
3.21888	0	3.21888	1	1	0	2.89037	1	0	0	0	0	0	2.19722	0	0	5.45532	5.29832	3.55535	3.55535	3.58352	3.52636	3.91202	1	0
3.13549	0	3.13549	1	1	0	2.70805	1	0	0	0	0	0	1.38629	0	0	5.32788	4.68213	3.52636	3.52636	3.73767	2.70805	3.46574	1	0
3.09104	0	3.09104	1	1	0	2.70805	0	1	0	0	1	0	2.19722	0	0	5.35186	4.49981	3.46574	3.46574	3.58352	3.09104	3.55535	1	1
3.29584	0	3.29584	1	1	1	2.48491	1	0	0	0	0	0	2.19722	0	0	5.29832	4.44265	3.63759	3.63759	3.73767	3.17805	3.46574	1	0
3.04452	0	3.04452	1	1	1	2.48491	0	0	0	1	0	0	2.19722	0	0	5.2575	4.38203	3.21888	3.21888	3.7612	2.56495	3.3322	1	1
2.99573	0	2.99573	1	1	1	2.48491	1	0	0	0	0	0	2.19722	0	0	5.43372	4.67283	3.58352	3.58352	3.55535	2.94444	3.52636	1	0
3.09104	0	3.09104	1	1	1	2.56495	0	0	0	0	0	0	1.38629	0	0	5.31321	4.77068	3.55535	3.55535	3.58352	2.83321	3.58352	1	0
3.04452	0	3.04452	1	1	0	2.48491	1	0	0	0	0	0	2.19722	0	0	5.35659	4.26268	3.68888	3.68888	3.49651	3.21888	3.66356	1	1
3.2581	0	3.2581	1	1	0	2.56495	1	0	0	0	0	0	1.38629	0	0	5.35186	4.66344	3.2581	3.2581	3.71357	2.48491	3.71357	1	1
3.13549	0	3.13549	1	1	0	2.70805	1	0	0	0	0	0	2.19722	0	0	5.31321	4.7362	3.2581	3.2581	3.21888	3.17805	3.58352	1	0
3.09104	0	3.09104	0	1	0	2.48491	1	0	0	0	0	0	2.19722	0	1	5.54908	4.69135	3.17805	3.17805	3.66356	3.17805	3.63759	1	1
3.13549	0	3.13549	1	1	0	2.56495	1	0	0	0	0	0	0	0	2	5.43372	4.18965	3.68888	3.68888	3.7612	2.30259	3.7612	0	0
3.2581	0	3.2581	0	1	1	2.48491	0	1	0	0	1	0	0	0	3	5.50126	4.67283	3.58352	3.58352	3.4012	2.63906	3.78419	0	0
3.09104	0	3.09104	1	1	1	2.56495	1	0	0	0	0	0	0.693147	0	4	5.31321	4.70048	3.52636	3.52636	3.58352	2.94444	3.52636	1	0
3.21888	0	3.21888	0	0	1	2.48491	0	0	0	1	0	0	1.09861	0	5	5.42053	4.5326	3.3673	3.3673	3.58352	3.04452	3.55535	0	0
3.17805	0	3.17805	0	1	1	2.48491	1	0	0	0	0	0	1.09861	0	6	5.38907	4.60517	3.4012	3.4012	3.66356	2.99573	3.21888	1	0
3.09104	0	3.09104	1	1	1	2.56495	1	0	0	0	0	0	0	0	7	5.34711	4.96284	3.2581	3.2581	3.46574	3.13549	3.49651	1	0
3.17805	0	3.17805	0	1	0	2.48491	1	0	0	0	0	1	1.09861	0	8	5.56452	4.5326	3.61092	3.61092	3.66356	2.63906	3.7612	1	0
2.99573	0	2.99573	0	0	0	2.48491	1	0	0	0	0	0	2.19722	1	9	5.54518	4.95583	3.4012	3.4012	3.7612	2.70805	3.8712	1	1
2.94444	0	2.94444	0	1	1	2.48491	0	1	0	0	1	1	0	0	10	5.46383	4.89035	3.46574	3.46574	3.66356	3.04452	3.63759	1	0
3.04452	0	3.04452	1	1	1	2.48491	0	0	0	1	0	0	1.79176	0	11	5.36129	4.49981	3.52636	3.52636	3.66356	2.99573	3.46574	1	0
3.04452	0	3.04452	1	1	1	2.48491	1	0	0	0	0	0	1.60944	0	12	5.17048	4.77912	3.2581	3.2581	3.63759	3.09104	3.43399	1	0
2.94444	0	2.94444	0	1	0	2.48491	0	0	0	1	0	0	1.94591	0	13	5.24702	4.69135	3.17805	3.17805	3.43399	2.83321	3.3322	0	0
3.17805	0	3.17805	0	1	1	2.48491	1	0	0	0	0	0	1.09861	0	14	5.49717	4.54329	3.66356	3.66356	3.68888	3.13549	3.78419	1	1
3.21888	0	3.21888	1	0	1	2.56495	0	0	0	1	0	0	1.09861	0	15	5.43372	4.33073	3.63759	3.63759	3.7612	2.56495	3.73767	0	0
3.49651	0	3.49651	0	1	1	2.77259	1	0	0	0	0	0	1.79176	0	16	5.4848	4.74493	3.43399	3.43399	3.46574	3.09104	3.68888	0	0
2.99573	0	2.99573	0	1	1	2.48491	1	0	0	0	0	0	1.09861	0	17	5.3845	4.79579	3.2581	3.2581	3.43399	3.09104	3.58352	0	0
3.13549	0	3.13549	0	1	0	2.48491	0	0	0	1	0	0	2.19722	0	18	5.36598	4.89035	3.21888	3.21888	3.43399	3.04452	3.66356	1	1
3.13549	0	3.13549	1	1	0	2.56495	1	0	0	0	0	1	1.09861	0	19	5.32301	4.48864	3.3673	3.3673	3.80666	2.70805	3.3322	0	0
2.89037	0	2.89037	0	0	1	2.48491	1	0	0	0	0	0	0.693147	0	20	5.41165	4.75359	3.3322	3.3322	3.49651	3.04452	3.55535	0	0
2.99573	0	2.99573	0	1	1	2.48491	0	0	0	1	0	0	0	0	21	5.47227	4.5326	3.52636	3.52636	3.78419	2.3979	3.80666	0	1
3.21888	0	3.21888	0	1	1	2.48491	1	0	0	0	0	0	0.693147	0	22	5.42935	4.61512	3.2581	3.2581	3.46574	2.63906	3.61092	0	0
2.99573	0	2.99573	0	0	1	2.48491	1	0	0	0	0	0	0.693147	0	23	5.33272	4.72739	3.58352	3.58352	3.71357	2.63906	3.61092	1	0
2.99573	0	2.99573	0	1	1	2.63906	1	0	0	0	0	0	0	0	24	5.40717	4.92725	3.49651	3.49651	3.58352	3.04452	3.66356	1	0
3.04452	0	3.04452	1	1	1	2.48491	0	0	0	1	0	0	1.94591	0	25	5.34711	4.94164	3.21888	3.21888	3.63759	3.29584	3.3673	0	0
3.21888	0	3.21888	0	1	0	2.48491	1	0	0	0	0	0	1.94591	0	26	5.44674	5.1358	3.46574	3.46574	2.99573	3.3673	3.71357	0	0
3.04452	0	3.04452	0	1	1	2.48491	1	0	0	0	0	0	0	0	27	5.273	5.09987	3.13549	3.13549	3.3673	3.2581	3.43399	0	0
3.17805	1	0	1	1	1	2.48491	1	0	0	0	0	0	0.693147	0	28	5.23111	4.34381	3.3673	3.3673	3.61092	3.09104	3.4012	0	0
3.2581	0	3.2581	0	1	1	2.48491	1	0	0	0	0	0	0	0	29	5.59099	4.60517	3.55535	3.55535	3.73767	2.99573	3.63759	0	0
3.17805	0	3.17805	1	1	1	2.48491	1	0	0	0	0	0	1.09861	0	30	5.39363	4.99721	3.4012	3.4012	3.09104	3.21888	3.46574	0	0
3.21888	0	3.21888	0	1	0	2.56495	1	0	0	0	0	1	1.38629	0	31	5.54518	4.60517	3.43399	3.43399	3.3322	2.99573	3.3673	0	1
3.17805	0	3.17805	0	0	0	2.77259	1	0	0	0	1	1	2.07944	0	32	5.38907	5.01064	3.43399	3.43399	3.13549	3.04452	3.4012	1	0
3.04452	0	3.04452	1	1	0	2.48491	0	0	0	1	0	0	1.38629	0	33	5.15329	4.57471	3.2581	3.2581	3.73767	3.09104	3.2581	0	0
3.04452	0	3.04452	1	1	0	2.48491	0	0	0	1	0	0	1.38629	0	34	5.14749	4.58497	3.17805	3.17805	3.71357	3.09104	3.21888	0	0
2.94444	0	2.94444	0	0	1	2.48491	0	0	0	1	0	0	1.94591	0	35	5.39363	4.79579	3.3322	3.3322	3.4012	2.99573	3.52636	1	0
3.17805	0	3.17805	1	1	0	2.48491	1	0	0	0	0	0	1.09861	0	36	5.40268	4.66344	3.61092	3.61092	3.61092	3.09104	3.61092	0	0
2.77259	0	2.77259	0	0	0	2.48491	0	0	0	1	0	0	1.60944	0	37	5.44242	4.82028	3.43399	3.43399	3.73767	2.94444	3.71357	1	0
3.21888	1	2.99573	0	1	0	2.48491	1	0	0	0	0	0	1.60944	0	38	5.19296	4.58497	3.43399	3.43399	3.4012	3.04452	3.21888	0	0
4.02535	1	3.80666	0	1	0	2.77259	0	0	0	0	1	0	1.38629	0	1	5.36129	4.60517	3.46574	3.58352	3.73767	2.83321	3.66356	1	0
4.02535	1	3.80666	0	1	0	2.77259	0	0	0	0	1	0	1.38629	0	1	5.36129	4.60517	3.46574	3.58352	3.73767	2.83321	3.66356	1	0
4.14313	0	4.14313	0	1	0	2.3979	0	0	0	0	0	0	1.09861	0	1	5.18739	4.82028	3.2581	3.52636	3.49651	2.94444	3.29584	0	0
3.98898	0	3.98898	0	1	0	2.89037	1	0	0	0	0	0	1.38629	1	0	5.3799	4.76217	3.61092	3.61092	3.71357	2.89037	3.7612	0	0
4.09434	0	4.09434	0	0	1	2.56495	0	0	0	0	0	0	0	0	1	5.44674	4.69135	3.46574	3.71357	3.80666	2.63906	3.71357	1	0
3.91202	0	3.91202	0	1	0	2.48491	0	1	0	0	1	0	1.94591	0	0	5.51745	4.63473	3.52636	3.52636	3.73767	3.17805	3.7612	0	0
4.20469	1	3.66356	0	1	1	2.77259	0	1	0	0	1	0	0.693147	0	0	5.27811	4.43082	3.58352	3.71357	3.80666	2.19722	3.3322	0	0
3.98898	1	3.2581	0	1	0	2.70805	1	0	0	0	0	0	1.60944	0	0	5.14749	4.81218	2.94444	3.3673	3.46574	3.04452	3.46574	0	0
3.8712	0	3.8712	0	1	0	2.89037	0	1	0	0	0	1	1.79176	0	0	5.25227	4.54329	3.3673	3.68888	3.78419	2.70805	3.49651	0	0
4.11087	1	3.82864	0	1	0	3.09104	0	1	0	0	1	1	2.19722	1	0	5.43372	5.14749	3.17805	3.61092	3.80666	2.77259	3.73767	1	0
4.11087	0	4.11087	0	1	0	2.56495	1	0	0	0	1	0	1.94591	0	0	5.52545	4.68213	3.58352	3.61092	3.52636	2.77259	3.63759	1	1
4.04305	0	4.04305	0	1	1	2.63906	0	0	0	0	0	0	1.60944	0	1	5.33754	5.00395	3.3322	3.55535	3.78419	2.83321	3.46574	0	0
4.07754	0	4.07754	0	1	0	2.19722	1	0	0	0	0	0	1.79176	0	0	5.3845	4.79579	3.66356	3.71357	3.80666	2.19722	3.82864	0	0
4.02535	0	4.02535	0	1	0	2.48491	0	1	0	0	1	0	1.94591	0	0	5.23644	5.02388	3.17805	3.4012	3.7612	3.2581	3.46574	0	0
4.06044	0	4.06044	0	1	1	2.70805	0	0	0	0	0	0	1.38629	0	1	5.14166	4.55388	3.2581	3.7612	3.66356	2.77259	3.58352	0	0
4.00733	1	3.98898	0	1	0	2.48491	1	0	0	0	0	0	1.79176	0	0	5.25227	4.8828	3.2581	3.52636	3.58352	3.09104	3.4012	0	0
3.93183	0	3.93183	0	1	1	2.48491	0	1	0	0	1	1	2.19722	0	0	5.37528	4.40672	3.66356	3.66356	3.78419	2.63906	3.82864	0	0
4.26268	1	4.2485	0	1	0	2.48491	1	0	0	0	1	0	1.60944	1	0	5.59842	5.0689	3.55535	3.68888	3.78419	2.77259	3.71357	1	1
4.2485	1	4.11087	0	1	1	2.30259	0	1	0	0	1	1	0	0	0	5.5835	4.63473	3.58352	3.80666	3.7612	2.83321	3.7612	1	1
4.23411	0	4.23411	0	1	0	2.77259	0	1	0	0	0	0	1.60944	0	0	5.4161	4.77912	3.4012	3.52636	3.7612	2.63906	3.85015	1	0
4.2485	0	4.2485	0	1	1	3.21888	0	0	0	0	0	0	1.79176	0	1	5.18178	5.03044	2.99573	3.52636	3.4012	3.09104	3.3673	0	0
4.00733	1	3.29584	0	1	1	1.60944	1	0	0	0	0	0	1.09861	0	0	5.55296	4.98361	3.52636	3.09104	3.49651	3.29584	3.52636	0	0
3.95124	0	3.95124	0	1	1	1.60944	1	0	0	0	0	0	0.693147	0	0	5.11799	4.61512	3.29584	3.61092	3.68888	2.63906	3.09104	0	0
3.97029	0	3.97029	0	1	0	2.48491	0	1	0	0	1	0	0	0	0	5.46806	4.77068	3.46574	3.63759	3.78419	2.48491	3.78419	0	0
4.02535	0	4.02535	0	1	0	2.48491	1	0	0	0	0	0	1.60944	0	0	5.3033	4.83628	3.46574	3.58352	3.63759	2.77259	3.58352	0	0
4.20469	1	4.12713	0	1	0	0	0	0	0	1	0	0	0.693147	0	0	4.85981	4.91265	2.99573	3.3673	2.83321	3.4012	2.63906	0	0
4.06044	0	4.06044	0	1	1	2.48491	0	1	0	0	1	1	1.09861	0	0	5.38907	4.72739	3.2581	3.7612	3.80666	2.48491	3.3322	1	0
4.20469	0	4.20469	0	1	0	2.83321	1	0	0	0	0	0	1.94591	0	0	5.22036	4.64439	3.13549	3.52636	3.78419	2.56495	3.63759	0	0
4.15888	0	4.15888	0	1	1	2.70805	1	0	0	0	0	0	1.38629	0	0	5.3033	4.72739	3.4012	3.68888	3.58352	2.77259	3.89182	0	0
4.27667	1	4.21951	0	1	1	1.94591	1	0	0	0	0	0	1.09861	0	0	4.94164	4.83628	2.89037	3.71357	3.55535	2.77259	3.17805	1	0
3.98898	0	3.98898	0	1	1	2.70805	1	0	0	0	0	0	1.38629	0	0	5.26269	4.85981	3.17805	3.43399	3.58352	2.99573	3.3322	0	0
4.18965	0	4.18965	0	1	0	2.70805	0	1	0	0	0	1	1.79176	0	0	5.40717	4.92725	3.3322	3.52636	3.61092	3.09104	3.55535	1	1
4.09434	0	4.09434	0	1	0	2.07944	0	1	0	0	0	0	2.07944	0	0	5.24702	4.82831	2.89037	3.7612	3.73767	2.77259	3.2581	0	0
3.97029	0	3.97029	0	1	1	2.77259	1	0	0	0	0	0	1.79176	0	0	5.20949	4.92725	3.09104	3.46574	3.49651	3.17805	3.46574	0	0
4.33073	0	4.33073	0	1	0	2.48491	0	0	0	0	1	0	1.38629	0	1	5.38907	4.90527	3.4012	3.55535	3.66356	3.21888	3.58352	0	0
4.11087	0	4.11087	0	1	1	2.63906	1	0	0	0	0	0	1.38629	0	0	5.33754	4.8828	2.99573	3.43399	3.55535	3.3322	3.49651	0	0
4.34381	1	4.02535	0	1	1	2.63906	0	0	0	0	0	0	1.60944	0	1	5.4161	4.81218	3.61092	3.80666	3.78419	2.70805	3.89182	0	1
4.14313	0	4.14313	0	1	1	2.48491	0	0	0	0	0	0	1.60944	1	1	5.16479	4.84419	3.3322	3.46574	3.73767	3.3322	3.73767	0	0
3.98898	1	2.77259	0	1	0	2.48491	1	0	0	0	0	0	1.60944	0	0	5.12396	4.91265	3.61092	3.80666	3.63759	3.13549	3.46574	0	0
4.20469	0	4.20469	0	0	1	0	0	0	0	0	0	0	0	0	1	5.24175	4.80402	3.09104	3.4012	3.2581	3.09104	3.2581	0	0
4.30407	1	4.30407	0	1	0	2.63906	0	1	0	0	1	0	2.19722	0	0	5.51745	4.48864	3.4012	3.66356	3.71357	2.89037	3.68888	1	0
4.20469	0	4.20469	0	1	1	2.77259	0	1	0	0	0	0	1.60944	0	0	5.19296	4.69135	3.2581	3.66356	3.68888	2.3979	3.43399	0	0
4.20469	0	4.20469	0	1	1	2.48491	1	0	0	0	0	0	0.693147	0	0	5.26786	4.46591	3.3673	3.66356	3.66356	2.83321	3.63759	1	0
4.02535	0	4.02535	0	1	0	2.77259	1	0	0	0	0	0	1.60944	0	0	5.43372	5.14749	3.52636	3.71357	3.61092	3.2581	3.55535	0	0
4.20469	0	4.20469	0	1	1	2.48491	0	0	0	0	0	0	0.693147	0	1	5.34233	4.97673	3.58352	3.7612	3.7612	2.83321	3.80666	1	0
4.33073	0	4.33073	0	1	0	2.63906	0	0	0	0	0	0	1.60944	0	1	4.94876	4.76217	3.4012	3.2581	3.3322	2.94444	3.46574	1	1
4.29046	1	4.11087	0	1	1	2.77259	1	0	0	0	0	0	1.38629	0	0	5.28827	4.95583	3.21888	3.49651	3.4012	3.04452	3.29584	0	0
4.2485	0	4.2485	0	1	0	2.48491	0	0	0	0	0	0	1.60944	0	1	5.32301	5.0876	3.17805	3.61092	3.4012	3.04452	3.43399	0	0
4.23411	0	4.23411	0	1	0	2.77259	1	0	0	0	0	0	1.60944	0	0	5.10595	4.89784	3.29584	3.46574	3.61092	3.17805	3.61092	0	0
4.02535	0	4.02535	0	1	0	2.30259	1	0	0	0	0	0	1.38629	0	0	5.14166	4.47734	3.43399	3.58352	3.55535	2.89037	3.78419	0	0
4.21951	1	4.20469	0	1	1	2.48491	1	0	0	0	0	0	1.94591	0	0	5.31321	4.91265	2.99573	3.63759	3.80666	2.70805	3.73767	0	0
4.18965	0	4.18965	0	1	1	2.48491	0	1	0	0	1	0	1.38629	0	0	5.33272	4.60517	3.4012	3.63759	3.66356	2.77259	3.55535	1	1
4.21951	1	4.12713	0	1	1	2.48491	0	0	0	0	0	0	1.79176	1	1	5.29832	4.66344	3.4012	3.7612	3.7612	2.94444	3.68888	0	0
4.14313	0	4.14313	0	1	0	2.77259	1	0	0	0	0	0	1.38629	0	0	5.17048	4.78749	3.2581	3.61092	3.66356	3.3322	3.82864	0	0
4.21951	1	4.09434	0	1	0	2.48491	0	0	0	0	0	1	1.94591	0	1	5.3845	4.40672	3.63759	3.68888	3.71357	3.09104	3.61092	0	0
4.14313	1	4.12713	0	1	1	2.3979	0	0	0	1	0	0	0.693147	0	0	5.31812	4.66344	3.13549	3.46574	3.46574	3.09104	3.7612	0	0
4.04305	0	4.04305	0	1	0	0	1	0	0	0	0	0	1.94591	0	0	5.3033	4.47734	3.2581	3.63759	3.52636	2.94444	3.4012	0	0
4.35671	1	3.80666	0	1	0	2.63906	0	0	0	0	0	0	0.693147	0	1	5.04986	5.17615	3.3322	3.43399	3.68888	3.04452	3.4012	0	0
4.21951	1	3.98898	0	1	1	2.48491	1	0	0	0	0	1	0.693147	0	0	4.98361	4.99721	2.77259	3.58352	3.68888	2.94444	2.77259	0	0
4.23411	0	4.23411	0	1	0	2.70805	0	0	0	0	0	0	0.693147	0	1	5.14749	4.70953	3.3322	3.43399	3.61092	3.21888	3.7612	0	0
3.98898	0	3.98898	0	1	1	2.48491	1	0	0	0	1	0	1.60944	1	0	5.36598	4.79579	3.43399	3.71357	3.80666	2.89037	3.8712	1	0
4.07754	0	4.07754	0	1	0	2.19722	1	0	0	0	0	0	1.09861	0	0	5.54908	5.03044	3.49651	3.61092	3.73767	3.09104	3.71357	0	0
4.15888	0	4.15888	0	1	0	2.70805	1	0	0	0	0	0	1.60944	0	0	5.35186	4.65396	3.04452	3.66356	3.43399	2.83321	3.52636	0	0
4.23411	1	4.20469	0	1	1	2.70805	0	0	0	0	0	0	1.09861	0	1	5.44674	4.89035	3.29584	3.43399	3.58352	3.21888	3.80666	0	0
4.02535	0	4.02535	0	1	0	2.48491	1	0	0	0	0	0	1.09861	0	0	5.3845	5.01728	2.89037	3.78419	3.58352	2.99573	3.2581	0	0
4.04305	0	4.04305	0	1	0	2.56495	0	1	0	0	0	0	1.38629	0	0	5.33754	4.55388	3.3673	3.52636	3.4012	3.09104	3.63759	0	0
3.8712	0	3.8712	0	1	0	2.89037	1	0	0	0	0	0	1.38629	0	0	5.31812	4.91265	3.43399	3.68888	3.73767	3.2581	3.80666	0	0
3.8712	0	3.8712	0	1	1	2.56495	1	0	0	0	0	0	1.38629	0	0	5.37064	4.76217	3.61092	3.58352	3.7612	3.3673	3.55535	1	0
4.06044	0	4.06044	0	1	0	2.63906	1	0	0	0	0	0	1.38629	0	0	5.19296	4.65396	3.49651	3.66356	3.68888	2.89037	3.4012	1	0
4.18965	0	4.18965	0	1	0	2.48491	1	0	0	0	0	0	1.09861	0	0	5.31321	4.47734	3.29584	3.52636	3.46574	3.13549	3.21888	1	0
4.00733	1	3.78419	0	1	0	2.48491	1	0	0	0	0	0	1.38629	0	0	5.40717	4.91998	3.61092	3.55535	3.66356	3.46574	3.58352	0	0
3.95124	1	2.63906	0	1	0	2.48491	0	1	0	0	0	0	1.09861	0	0	5.53339	4.66344	3.46574	3.68888	3.71357	2.56495	3.73767	1	0
4.14313	1	2.83321	0	1	0	2.63906	1	0	0	0	0	0	1.38629	0	0	5.25227	4.78749	3.17805	3.52636	3.43399	3.21888	3.2581	0	0
4.14313	1	3.61092	0	1	1	2.77259	1	0	0	0	0	0	1.60944	0	0	5.17615	4.82028	3.4012	3.3322	3.52636	3.09104	3.80666	0	0
3.80666	1	3.66356	0	1	1	2.48491	1	0	0	0	0	0	0.693147	0	0	5.47227	4.77068	3.09104	3.58352	3.7612	3.3322	3.61092	0	0
4.02535	1	3.43399	0	1	0	2.48491	1	0	0	0	0	0	0.693147	0	0	5.25227	4.66344	3.4012	3.66356	3.73767	2.83321	3.49651	1	1
3.80666	0	3.80666	0	1	1	3.21888	1	0	0	0	1	0	1.38629	1	0	5.41165	4.26268	3.49651	3.7612	3.7612	2.30259	3.58352	0	0
3.73767	0	3.73767	0	1	1	2.48491	1	0	0	0	0	0	0.693147	0	0	5.49306	4.39445	3.68888	3.78419	3.78419	2.83321	3.71357	0	0
4.09434	0	4.09434	0	1	0	0	1	0	0	0	0	0	1.09861	0	0	5.3845	4.7362	3.29584	3.4012	3.43399	2.94444	3.52636	1	0
3.85015	1	3.29584	0	1	1	2.77259	1	0	0	0	0	0	1.38629	0	0	5.50939	4.78749	3.66356	3.63759	3.52636	3.2581	3.82864	1	1
3.78419	1	3.7612	0	1	1	2.70805	1	0	0	0	0	0	1.38629	0	0	5.38907	4.85203	2.99573	3.13549	3.71357	2.99573	3.80666	1	0
3.8712	0	3.8712	0	1	0	2.89037	1	0	0	0	0	0	1.09861	0	0	5.37528	4.36945	3.43399	3.63759	3.80666	2.48491	3.46574	0	0
3.85015	0	3.85015	0	1	0	2.77259	1	0	0	0	0	0	0.693147	0	0	5.33754	4.85981	3.43399	3.55535	3.52636	2.94444	3.7612	0	0
4.11087	0	4.11087	0	1	0	2.77259	1	0	0	0	0	0	1.09861	0	0	5.48064	4.89784	3.55535	3.4012	3.52636	3.29584	3.73767	1	0
4.02535	0	4.02535	0	1	1	2.48491	1	0	0	0	0	0	1.09861	0	0	5.23111	4.91998	3.3322	3.46574	3.55535	3.04452	3.52636	0	0
3.91202	0	3.91202	0	1	0	2.48491	1	0	0	0	0	0	1.09861	0	0	4.95583	4.82028	3.2581	3.61092	3.52636	2.70805	3.3322	0	0
3.91202	1	3.7612	0	1	0	0	1	0	0	0	0	0	0.693147	0	0	5.25227	4.47734	3.2581	3.43399	3.71357	3.17805	3.52636	0	0
3.85015	1	3.17805	0	1	0	0	1	0	0	0	0	0	1.38629	0	0	5.32301	4.81218	2.94444	3.29584	3.4012	3.46574	3.63759	0	0
4.18965	0	4.18965	0	1	0	2.48491	1	0	0	0	0	0	0.693147	0	0	5.17048	4.70048	3.3673	3.29584	3.2581	3.2581	3.4012	1	1
4.06044	0	4.06044	0	1	0	2.48491	1	0	0	0	0	0	1.09861	0	0	5.12396	4.67283	3.46574	3.58352	3.58352	2.83321	3.52636	1	0
3.89182	0	3.89182	0	1	1	2.48491	1	0	0	0	0	0	0.693147	0	0	5.43372	4.61512	3.3673	3.46574	3.52636	3.2581	3.78419	0	0
3.91202	0	3.91202	0	1	1	2.63906	1	0	0	0	0	0	1.09861	0	0	5.23644	4.79579	3.3673	3.3322	3.49651	3.21888	3.2581	0	0
4.06044	0	4.06044	0	1	0	2.56495	0	1	0	0	1	1	1.60944	0	0	5.24175	4.35671	3.13549	3.21888	3.43399	2.99573	3.46574	0	0
4.02535	0	4.02535	0	1	0	2.70805	1	0	0	0	1	0	1.09861	0	0	5.3033	4.94164	3.43399	3.66356	3.63759	2.77259	3.63759	0	0
4.00733	0	4.00733	0	1	0	2.56495	1	0	0	0	0	0	1.09861	0	0	5.43808	4.77068	3.3322	3.4012	3.52636	3.3673	3.61092	0	0
4.02535	0	4.02535	0	1	0	2.48491	0	0	0	1	0	0	1.09861	0	0	5.273	4.89035	3.17805	3.46574	3.61092	3.04452	3.52636	0	0
4.11087	0	4.11087	0	1	0	2.63906	1	0	0	0	0	0	1.09861	0	0	4.99043	4.79579	3.13549	3.73767	3.71357	2.77259	2.70805	1	0
3.93183	0	3.93183	0	1	0	2.48491	0	0	0	1	0	0	0	0	0	5.28827	4.63473	3.49651	3.61092	3.46574	3.17805	3.61092	0	0
4.04305	0	4.04305	0	1	1	2.48491	1	0	0	0	0	0	1.09861	0	0	5.3845	4.5326	3.4012	3.46574	3.43399	3.17805	3.78419	0	0
4.00733	0	4.00733	0	1	0	2.48491	1	0	0	0	0	0	1.38629	0	0	5.2575	4.76217	3.09104	3.63759	3.71357	3.09104	3.49651	0	0
3.8712	0	3.8712	0	1	0	2.77259	1	0	0	0	0	0	1.38629	0	0	5.31812	4.72739	3.2581	3.63759	3.4012	2.77259	3.46574	0	0
3.97029	1	2.99573	0	1	1	2.48491	0	1	0	0	0	0	0.693147	0	0	5.14749	4.8828	3.13549	3.3322	3.29584	3.2581	3.55535	0	0
4.02535	1	3.8712	0	1	0	2.48491	1	0	0	0	0	0	1.09861	0	0	5.31321	4.62497	3.3322	3.63759	3.3673	2.94444	3.61092	1	0
3.97029	0	3.97029	0	1	0	2.70805	1	0	0	0	0	0	1.38629	0	0	5.32301	4.20469	3.21888	3.2581	3.52636	2.99573	3.58352	0	0
3.97029	1	3.46574	0	1	0	2.48491	1	0	0	0	0	0	0.693147	0	0	5.28827	4.49981	3.29584	3.55535	3.49651	3.09104	3.49651	0	0
4.36945	1	3.63759	0	1	0	2.70805	1	0	0	0	0	0	1.79176	0	0	5.18178	4.84419	3.13549	3.63759	3.52636	3.17805	3.58352	0	0
4.39445	0	4.39445	0	1	0	2.30259	0	0	0	0	0	0	1.09861	0	1	5.1299	4.96284	2.83321	3.4012	3.66356	2.89037	3.49651	0	0
4.04305	1	3.97029	0	1	1	2.63906	1	0	0	0	0	0	1.38629	0	0	4.91265	4.7362	3.04452	3.55535	3.66356	2.94444	2.89037	0	0
4.09434	0	4.09434	0	1	1	2.48491	1	0	0	0	0	0	1.38629	0	0	5.40268	4.49981	3.66356	3.66356	3.71357	2.94444	3.68888	0	0
3.91202	1	2.70805	0	1	0	2.48491	1	0	0	0	0	0	1.60944	0	0	5.55296	4.61512	3.21888	3.61092	3.58352	3.09104	3.71357	1	0
4.04305	0	4.04305	0	1	1	2.48491	1	0	0	0	0	0	1.38629	0	0	4.97673	4.91998	3.04452	3.58352	3.3673	3.17805	3.43399	1	0
4.09434	0	4.09434	0	1	0	2.89037	1	0	0	0	0	0	2.19722	1	0	5.32788	4.48864	3.43399	3.71357	3.63759	2.56495	3.46574	0	0
3.80666	0	3.80666	0	1	0	2.63906	0	1	0	0	1	0	1.79176	0	0	5.36598	4.7185	3.46574	3.3673	3.46574	3.49651	3.52636	0	0
3.85015	0	3.85015	0	1	0	2.48491	0	1	0	0	1	1	1.79176	0	0	5.52545	4.77068	3.68888	3.58352	3.73767	2.19722	3.89182	0	0
4.04305	0	4.04305	0	1	1	2.63906	1	0	0	0	0	0	1.09861	0	0	5.12396	4.94876	3.49651	3.78419	3.78419	2.07944	3.17805	0	0
4.00733	1	3.49651	0	1	1	2.48491	1	0	0	0	0	0	1.38629	0	0	5.22575	4.94164	3.21888	3.21888	3.2581	3.09104	3.29584	0	0
4.17439	0	4.17439	0	1	1	2.63906	1	0	0	0	0	0	0.693147	0	0	5.37064	4.83628	3.58352	3.3322	3.3322	3.21888	3.52636	0	0
4.12713	0	4.12713	0	0	0	2.48491	0	1	0	0	1	0	1.60944	0	0	5.34711	5.0626	3.13549	3.3673	3.61092	2.94444	3.52636	0	0
4.17439	0	4.17439	0	1	1	2.70805	1	0	0	0	0	0	1.60944	0	0	5.18178	4.63473	3.43399	3.63759	3.71357	2.94444	3.58352	0	0
3.95124	0	3.95124	0	1	0	2.63906	1	0	0	0	0	1	1.60944	0	0	5.35659	4.5326	3.4012	3.61092	3.58352	3.29584	3.4012	0	0
4.00733	1	3.97029	0	1	0	2.63906	1	0	0	0	0	0	0.693147	0	0	4.98361	4.55388	3.17805	3.73767	3.49651	2.89037	3.63759	1	0
4.21951	0	4.21951	0	1	1	2.30259	0	0	0	0	1	0	0	0	1	5.43808	4.70048	3.52636	3.78419	3.7612	3.09104	3.63759	0	0
4.02535	0	4.02535	0	1	1	1.94591	0	1	0	0	1	0	2.19722	0	0	5.3845	4.61512	3.49651	3.55535	3.66356	2.77259	3.52636	0	0
3.97029	0	3.97029	0	1	0	2.70805	0	1	0	0	1	0	2.19722	1	0	5.68017	4.47734	3.58352	3.66356	3.43399	2.19722	3.91202	1	0
4.12713	1	3.52636	0	1	1	1.60944	0	1	0	0	1	0	1.94591	0	0	5.46806	4.54329	3.4012	3.7612	3.71357	2.48491	3.61092	0	0
4.04305	0	4.04305	0	0	1	2.63906	0	1	0	0	1	0	1.60944	0	0	5.30827	4.91265	3.3673	3.66356	3.68888	3.04452	3.49651	1	0
4.38203	1	3.93183	0	1	0	2.70805	0	0	0	0	0	0	1.09861	0	1	5.23644	4.7185	3.4012	3.61092	3.43399	3.09104	3.68888	0	0
4.29046	1	4.18965	0	1	1	2.77259	0	0	0	0	1	0	1.09861	0	1	5.19296	4.84419	3.17805	3.49651	3.52636	3.17805	3.46574	0	0
3.97029	0	3.97029	0	1	1	2.83321	1	0	0	0	0	0	1.60944	0	0	5.32301	4.7185	3.2581	3.61092	3.3673	3.04452	3.46574	0	0
4.06044	0	4.06044	0	1	1	2.48491	0	1	0	0	0	0	2.19722	0	0	5.59842	4.45435	3.61092	3.68888	3.7612	2.99573	3.80666	0	0
4.07754	0	4.07754	0	1	0	2.48491	1	0	0	0	1	1	1.79176	1	0	5.50126	4.63473	3.58352	3.49651	3.80666	2.48491	3.46574	0	0
4.15888	1	3.95124	0	1	1	2.48491	0	0	0	1	1	0	0	0	0	5.32301	5.0876	3.17805	3.61092	3.49651	3.21888	3.55535	0	0
3.91202	0	3.91202	0	1	0	2.48491	0	1	0	0	0	0	1.38629	0	0	5.54908	4.59512	3.2581	3.66356	3.73767	2.19722	3.71357	0	0
3.78419	0	3.78419	0	0	1	2.48491	0	1	0	0	1	1	1.09861	0	0	5.36598	5.05625	3.29584	3.49651	3.21888	3.3322	3.66356	0	0
4.02535	0	4.02535	0	0	1	2.89037	1	0	0	0	0	0	1.60944	0	0	5.22036	5.11199	3.04452	3.58352	3.58352	3.3322	3.61092	0	0
3.89182	0	3.89182	0	0	1	2.48491	0	1	0	0	1	1	1.38629	0	0	5.39363	4.60517	3.46574	3.73767	3.73767	2.19722	3.63759	1	0
4.00733	0	4.00733	0	1	1	2.48491	1	0	0	0	0	0	0.693147	0	0	5.28827	4.94164	3.43399	3.66356	3.71357	2.70805	3.66356	0	0
3.7612	1	3.29584	0	1	1	2.48491	0	1	0	0	0	0	1.09861	0	0	5.42935	4.56435	3.61092	3.73767	3.80666	2.77259	3.66356	0	0
4.39445	1	4.18965	0	1	0	2.48491	0	0	0	0	0	0	1.09861	0	1	5.26269	4.34381	3.63759	3.73767	3.71357	2.77259	3.49651	0	0
4.06044	0	4.06044	0	1	0	2.89037	0	0	0	0	1	1	1.60944	0	1	5.44242	4.59512	3.61092	3.55535	3.80666	2.56495	3.68888	0	1
3.7612	1	3.17805	0	1	1	2.63906	1	0	0	0	0	0	1.09861	0	0	5.28827	4.77912	3.13549	3.3673	3.61092	2.94444	3.49651	0	0
3.97029	0	3.97029	0	1	0	2.99573	0	1	0	0	0	0	2.19722	0	0	5.32301	4.48864	3.55535	3.55535	3.61092	2.07944	3.7612	1	0
3.8712	1	3.17805	0	1	1	2.3979	1	0	0	0	0	0	1.38629	0	0	5.46383	4.82028	3.63759	3.58352	3.68888	3.3673	3.73767	0	0
3.91202	1	3.09104	0	1	1	2.48491	1	0	0	0	0	0	0.693147	0	0	5.25227	5.18178	3.09104	3.4012	3.29584	3.4012	3.58352	1	0
3.8712	1	3.82864	0	1	1	2.83321	1	0	0	0	0	0	1.38629	1	0	5.37528	4.70048	3.3322	3.46574	3.4012	2.83321	3.52636	0	0
3.89182	0	3.89182	0	0	1	2.48491	0	1	0	0	1	0	1.38629	0	0	5.3033	4.97673	3.4012	3.3322	3.2581	3.21888	3.52636	1	0
3.2581	0	3.2581	0	1	0	2.3979	0	1	0	0	1	0	1.94591	0	0	5.31321	4.8752	3.21888	3.49651	3.58352	3.17805	3.3673	1	1
3.89182	0	3.89182	0	1	0	2.94444	1	0	0	0	1	1	1.94591	0	0	5.59842	4.48864	3.49651	3.61092	3.78419	2.56495	3.7612	1	1
4.06044	0	4.06044	0	1	0	0	0	1	0	0	1	0	1.09861	0	0	5.39816	4.59512	3.3673	3.55535	3.55535	2.77259	3.29584	1	0
4.09434	0	4.09434	0	1	0	2.89037	1	0	0	0	0	0	1.09861	1	0	5.14749	4.85981	3.17805	3.46574	3.49651	3.29584	3.3673	0	0
4.07754	0	4.07754	0	1	1	2.48491	0	1	0	0	0	0	1.09861	0	0	5.31321	4.91998	3.46574	3.68888	3.68888	3.29584	3.52636	0	0
3.85015	0	3.85015	0	1	1	1.38629	0	1	0	0	1	0	2.07944	0	0	5.15906	4.77068	3.3322	3.49651	3.68888	3.43399	3.17805	0	0
3.95124	0	3.95124	0	1	0	2.89037	1	0	0	0	1	0	1.79176	0	0	5.39816	4.91265	3.2581	3.52636	3.58352	3.21888	3.61092	1	0
4.12713	0	4.12713	0	1	0	2.48491	1	0	0	0	0	0	1.60944	0	0	5.33754	4.51086	3.29584	3.80666	3.66356	3.04452	3.66356	1	0
4.11087	0	4.11087	0	1	1	0	1	0	0	0	0	0	1.09861	0	0	5.42053	4.30407	3.46574	3.66356	3.58352	2.94444	3.66356	0	1
3.63759	0	3.63759	0	1	1	0	1	0	0	0	0	0	1.09861	1	0	5.53339	4.17439	3.52636	3.68888	3.55535	2.70805	3.58352	1	1
4.11087	0	4.11087	0	1	0	2.70805	1	0	0	0	0	0	1.38629	0	0	5.27811	5.09987	3.21888	3.52636	3.3673	3.29584	3.52636	0	0
4.29046	1	3.3322	0	1	1	2.48491	0	0	0	0	0	0	1.09861	0	1	5.34711	4.89035	2.99573	3.55535	3.68888	2.94444	3.78419	0	0
4.00733	0	4.00733	0	1	0	2.48491	0	0	0	1	1	0	0	0	0	5.39816	4.91265	3.2581	3.52636	3.58352	3.21888	3.58352	1	0
4.02535	0	4.02535	0	1	1	2.48491	1	0	0	0	1	1	2.19722	0	0	5.49306	4.69135	3.49651	3.61092	3.52636	3.21888	3.7612	0	0
4.17439	1	4.09434	0	1	0	2.48491	1	0	0	0	0	0	0.693147	0	0	5.33272	4.92725	3.46574	3.52636	3.68888	3.17805	3.71357	0	0
3.3322	0	3.3322	0	1	1	2.48491	1	0	0	0	0	0	1.60944	0	0	5.22575	5.05625	3.21888	3.52636	3.68888	3.09104	3.3322	0	0
4.12713	0	4.12713	0	1	1	2.48491	0	1	0	0	1	0	1.09861	0	0	5.01728	4.77912	3.04452	3.63759	3.52636	2.99573	2.99573	0	0
3.95124	1	2.3979	0	1	1	0	1	0	0	0	0	0	0	0	0	5.18739	4.82831	3.3322	3.61092	3.55535	2.94444	3.3673	0	0
3.89182	0	3.89182	0	1	1	2.70805	1	0	0	0	0	0	1.60944	0	0	5.3845	4.77912	3.61092	3.7612	3.71357	3.17805	3.68888	0	0
3.89182	0	3.89182	0	1	1	2.70805	0	1	0	0	0	0	1.60944	0	0	5.56452	4.41884	3.52636	3.71357	3.7612	2.63906	3.68888	0	0
4.04305	0	4.04305	0	1	0	2.56495	1	0	0	0	0	0	1.38629	0	0	5.35186	4.93447	3.13549	3.21888	3.49651	3.21888	3.3322	1	0
4.2485	1	4.21951	0	1	1	0	0	0	0	0	0	0	1.09861	0	1	5.24702	4.81218	3.21888	3.49651	3.43399	3.2581	3.2581	0	0
3.82864	1	2.94444	0	1	1	0	1	0	0	0	0	0	0.693147	0	0	5.1985	4.12713	3.43399	3.71357	3.63759	2.94444	2.83321	0	0
4.04305	1	3.09104	0	1	0	2.83321	1	0	0	0	0	0	0.693147	0	0	5.16479	4.51086	3.43399	3.71357	3.68888	3.04452	3.49651	1	0
3.91202	0	3.91202	0	1	1	2.48491	1	0	0	0	0	0	1.38629	0	0	5.42495	4.57471	3.46574	3.78419	3.80666	2.3979	3.78419	0	0
3.91202	0	3.91202	0	1	0	2.48491	1	0	0	0	0	0	0.693147	0	0	5.35659	4.70953	3.63759	3.55535	3.78419	2.94444	3.71357	0	0
3.97029	1	3.21888	0	1	1	0	0	1	0	0	1	0	0.693147	0	0	5.36129	4.66344	3.49651	3.61092	3.7612	2.94444	3.63759	0	0
4.00733	0	4.00733	0	0	1	2.77259	0	0	1	0	0	0	0	0	0	5.33754	4.94876	3.09104	3.2581	3.3673	2.94444	3.3322	1	0
3.7612	0	3.7612	0	0	1	2.48491	0	1	0	0	1	0	1.38629	0	0	5.31321	4.46591	3.21888	3.66356	3.68888	2.83321	3.49651	0	0
4.09434	0	4.09434	0	0	1	2.63906	0	0	0	0	0	0	1.09861	0	1	5.37528	4.91998	3.3673	3.29584	3.46574	3.4012	3.52636	0	0
4.02535	0	4.02535	0	1	0	2.77259	0	1	0	0	1	0	1.38629	0	0	5.48064	4.40672	3.61092	3.71357	3.66356	3.21888	3.55535	0	0
3.98898	0	3.98898	0	1	1	2.77259	0	0	0	0	0	0	1.09861	0	1	4.99721	4.48864	3.4012	3.63759	3.55535	2.94444	3.55535	0	0
3.95124	0	3.95124	0	1	0	2.48491	1	0	0	0	0	0	1.38629	0	0	5.26269	4.58497	3.09104	3.66356	3.63759	2.94444	3.61092	0	0
4.34381	1	2.70805	0	1	1	2.77259	0	0	0	0	0	0	0	0	1	5.25227	4.85981	2.99573	3.52636	3.46574	2.89037	3.55535	0	0
3.91202	0	3.91202	0	1	0	2.48491	1	0	0	0	0	0	1.09861	0	0	5.2832	4.57471	3.21888	3.66356	3.61092	3.09104	3.55535	0	0
3.8712	0	3.8712	0	1	1	2.48491	1	0	0	0	0	0	1.09861	0	0	5.29832	4.90527	3.3322	3.3322	3.4012	3.09104	3.49651	0	0
3.91202	0	3.91202	0	1	1	2.30259	0	1	0	0	0	0	1.60944	0	0	5.18178	5.15906	3.17805	3.58352	3.2581	3.29584	3.21888	0	0
4.12713	1	4.02535	0	1	1	0	1	0	0	0	0	0	1.94591	0	0	5.43372	4.70953	3.43399	3.52636	3.73767	2.94444	3.82864	0	0
4.04305	0	4.04305	0	1	0	2.70805	1	0	0	0	0	0	1.09861	1	0	5.51745	4.57471	3.3322	3.63759	3.78419	3.04452	3.80666	0	0
3.93183	0	3.93183	0	1	0	2.48491	0	1	0	0	1	0	1.60944	0	0	5.1299	4.49981	2.63906	2.63906	2.70805	3.43399	3.09104	1	0
4.00733	0	4.00733	0	1	1	2.07944	1	0	0	0	1	0	0	0	0	5.31812	5.01064	3.3322	3.46574	3.29584	3.29584	3.4012	1	0
4.09434	0	4.09434	0	1	0	2.83321	0	1	0	0	0	0	2.07944	0	0	5.39816	4.72739	3.3673	3.52636	3.63759	3.09104	3.43399	0	0
4.11087	0	4.11087	0	1	0	2.89037	1	0	0	0	1	0	2.07944	1	0	5.35659	4.68213	3.3322	3.58352	3.68888	2.48491	3.55535	0	0
4.00733	0	4.00733	0	1	1	2.83321	0	1	0	0	1	1	2.19722	1	0	5.46383	4.8752	3.49651	3.55535	3.55535	3.09104	3.55535	1	1
4.07754	0	4.07754	0	1	0	2.77259	0	1	0	0	1	0	2.19722	0	0	5.45959	4.84419	3.17805	3.29584	3.43399	2.70805	3.71357	0	0
4.02535	0	4.02535	0	1	0	2.77259	0	1	0	0	1	0	2.19722	0	0	5.31321	4.47734	3.4012	3.66356	3.68888	2.94444	3.63759	1	0
3.95124	0	3.95124	0	1	0	2.83321	0	1	0	0	1	1	2.19722	0	0	5.17048	4.39445	3.66356	3.3322	3.66356	3.3322	3.61092	0	0
4.04305	0	4.04305	0	1	0	2.48491	1	0	0	0	0	0	2.19722	0	0	5.38907	4.64439	3.13549	3.61092	3.66356	2.3979	3.61092	0	0
4.15888	0	4.15888	0	1	0	2.77259	0	1	0	0	1	0	2.19722	0	0	5.35659	4.49981	3.2581	3.43399	3.73767	2.99573	3.63759	1	0
3.98898	1	3.98898	0	1	0	2.63906	1	0	0	0	0	0	2.19722	0	0	5.2933	4.78749	3.17805	3.43399	3.49651	3.09104	3.4012	1	0
3.89182	0	3.89182	0	1	1	2.48491	0	1	0	0	1	1	2.19722	0	0	5.31812	4.60517	3.3673	3.71357	3.66356	2.94444	3.43399	0	0
4.02535	0	4.02535	0	1	1	2.48491	1	0	0	0	0	1	2.19722	0	0	5.44674	4.91998	3.52636	3.43399	3.49651	3.13549	3.58352	0	0
3.97029	0	3.97029	0	1	1	2.48491	1	0	0	0	0	0	2.19722	0	0	5.31321	4.78749	3.3673	3.3322	3.78419	2.89037	3.3673	0	0
4.09434	0	4.09434	0	1	0	2.48491	1	0	0	0	0	0	2.19722	0	0	4.93447	4.68213	2.89037	3.55535	3.3673	3.3673	3.3322	0	0
3.97029	0	3.97029	0	1	0	2.99573	0	0	0	0	1	1	2.19722	0	1	5.57215	4.12713	3.61092	3.7612	3.78419	2.19722	3.82864	0	0
4.23411	1	4.04305	0	1	1	2.30259	0	0	0	0	0	0	2.19722	0	1	5.2575	4.99721	3.21888	3.3673	3.29584	3.2581	3.43399	0	0
4.12713	1	4.11087	0	1	1	2.52573	1	0	0	0	1	1	2.19722	0	0	5.21494	4.61512	3.3322	3.3673	3.63759	3.21888	3.13549	0	0
3.91202	0	3.91202	0	1	1	2.48491	1	0	0	0	0	0	2.19722	0	0	5.0626	4.80402	3.17805	3.63759	3.43399	3.21888	3.21888	0	1
4.00733	0	4.00733	0	1	1	2.48491	0	1	0	0	0	0	2.19722	0	0	5.32788	4.76217	3.17805	3.4012	3.61092	3.3322	3.46574	0	0
4.04305	0	4.04305	0	1	1	2.30259	1	0	0	0	1	0	2.19722	0	0	5.30827	4.84419	3.43399	3.66356	3.68888	3.04452	3.49651	0	0
3.78419	0	3.78419	0	1	0	2.3979	0	1	0	0	1	0	2.19722	0	0	5.44242	4.8828	3.4012	3.52636	3.55535	3.09104	3.71357	0	0
3.97029	0	3.97029	0	1	0	2.63906	1	0	0	0	0	0	2.19722	0	0	5.27811	4.44265	3.2581	3.43399	3.7612	2.77259	3.8712	0	0
4.06044	0	4.06044	0	1	1	2.48491	1	0	0	0	0	0	2.19722	0	0	4.99043	4.90527	2.77259	3.66356	3.43399	3.13549	2.63906	0	0
4.18965	0	4.18965	0	1	0	2.77259	1	0	0	0	0	0	2.19722	0	0	5.53339	4.39445	3.46574	3.78419	3.80666	2.30259	3.7612	0	0
4.11087	0	4.11087	0	1	1	2.56495	1	0	0	0	0	0	2.19722	0	0	5.24175	4.94164	3.17805	3.55535	3.55535	3.29584	3.21888	0	0
4.04305	0	4.04305	0	1	0	2.48491	0	1	0	0	1	0	2.19722	0	0	5.23111	4.72739	3.52636	3.43399	3.49651	3.43399	2.83321	1	0
3.85015	0	3.85015	0	1	0	2.48491	1	0	0	0	0	0	2.19722	0	0	4.86753	4.76217	3.09104	3.49651	3.4012	3.2581	2.63906	0	0
4.06044	1	3.4012	0	1	0	2.48491	1	0	0	0	0	0	1.94591	0	0	5.24175	5.01064	2.99573	3.3322	3.49651	3.04452	3.3673	0	0
4.12713	0	4.12713	0	1	1	2.48491	0	1	0	0	1	0	1.09861	0	0	5.2933	4.60517	3.3673	3.73767	3.71357	2.30259	3.46574	0	0
3.98898	0	3.98898	0	1	1	2.48491	0	1	0	0	1	0	1.09861	0	0	5.54518	4.74493	3.68888	3.43399	3.80666	3.3322	3.63759	1	0
4.02535	1	3.3673	0	1	0	2.99573	0	1	0	0	1	0	0.693147	0	0	5.25227	4.7185	3.3322	3.80666	3.73767	2.83321	3.52636	0	0
4.06044	1	3.4012	0	1	0	2.83321	0	0	0	1	0	0	0.693147	1	0	5.32301	4.66344	3.2581	3.71357	3.52636	3.04452	3.63759	0	0
3.80666	1	3.3322	0	1	0	2.3979	0	1	0	0	0	1	1.38629	0	0	5.40717	4.8828	3.3673	3.55535	3.4012	3.46574	3.7612	0	0
3.93183	0	3.93183	0	1	0	2.77259	1	0	0	0	1	0	1.79176	1	0	5.30827	4.70953	3.09104	3.3322	3.04452	3.13549	3.13549	1	0
3.89182	1	2.70805	0	1	1	2.77259	0	1	0	0	1	0	0.693147	0	0	5.33754	4.90527	2.94444	3.3322	3.4012	3.17805	3.3322	1	0
4.14313	0	4.14313	0	1	0	2.94444	1	0	0	0	0	0	1.60944	0	0	5.23644	4.68213	3.43399	3.66356	3.7612	2.48491	3.21888	0	0
3.8712	0	3.8712	0	1	1	2.48491	1	0	0	0	1	1	0.693147	0	0	5.43372	5.2575	3.3322	3.3673	3.3673	3.3322	3.73767	0	0
3.85015	0	3.85015	0	1	0	2.30259	0	1	0	0	1	0	1.09861	0	0	5.42495	4.82831	3.55535	3.4012	3.52636	3.21888	3.71357	0	0
3.8712	0	3.8712	0	1	1	2.70805	0	1	0	0	1	0	1.38629	0	0	5.47646	4.54329	3.52636	3.55535	3.66356	2.77259	3.73767	1	0
4.23411	1	4.09434	0	1	0	2.48491	0	0	0	0	0	0	1.09861	0	1	5.18178	4.66344	3.04452	3.63759	3.63759	3.09104	3.29584	0	0
4.15888	1	3.63759	0	1	1	2.48491	0	0	0	0	1	0	1.60944	0	1	5.33754	4.75359	3.46574	3.55535	3.66356	2.77259	3.68888	0	0
4.15888	1	0	0	1	1	1.60944	1	0	0	0	0	0	1.38629	0	0	5.14166	4.98361	3.3322	3.61092	3.55535	3.52636	3.21888	1	0
4.20469	0	4.20469	0	1	1	2.48491	0	0	0	0	0	0	1.09861	0	1	4.98361	4.72739	3.09104	3.52636	3.7612	2.70805	3.17805	0	0
4.02535	0	4.02535	0	1	1	2.48491	1	0	0	0	0	0	1.09861	0	0	5.44674	4.94876	3.17805	3.3322	3.29584	3.04452	3.43399	0	0
4.14313	1	4.02535	0	1	0	2.70805	0	1	0	0	0	0	1.60944	0	0	5.38907	4.39445	3.3673	3.71357	3.80666	2.63906	3.66356	0	0
3.97029	1	3.2581	0	1	0	2.48491	1	0	0	0	0	0	0.693147	0	0	5.34711	4.99721	3.04452	3.52636	3.21888	3.4012	3.68888	0	0
4.14313	0	4.14313	0	1	0	2.48491	1	0	0	0	0	0	1.38629	0	0	5.23111	4.68213	3.4012	3.63759	3.55535	2.83321	3.55535	0	0
4.20469	1	4.18965	0	1	1	2.48491	0	1	0	0	0	0	0	0	0	5.23111	4.95583	3.17805	3.3673	3.52636	3.09104	3.3673	1	0
3.85015	0	3.85015	0	1	1	2.48491	0	0	0	1	0	0	0	0	0	5.42495	4.93447	3.49651	3.52636	3.58352	3.09104	3.66356	1	0
3.97029	1	3.82864	0	1	0	2.63906	0	0	0	1	1	0	0.693147	0	0	5.33754	4.75359	2.83321	3.43399	3.46574	2.94444	3.09104	1	0
3.98898	1	3.3322	0	1	0	2.77259	1	0	0	0	1	0	2.07944	1	0	5.44242	4.80402	3.46574	3.55535	3.52636	3.09104	3.55535	0	0
4.11087	0	4.11087	0	1	1	2.48491	1	0	0	0	0	0	1.79176	0	0	5.1985	4.94164	3.21888	3.7612	3.7612	2.77259	3.04452	0	0
3.97029	0	3.97029	0	1	0	2.63906	0	1	0	0	1	0	2.19722	0	0	5.45532	3.91202	3.66356	3.78419	3.7612	2.89037	3.71357	0	0
3.98898	0	3.98898	0	1	0	2.63906	1	0	0	0	0	0	0.693147	0	0	5.40717	4.62497	3.43399	3.63759	3.78419	2.89037	3.43399	0	0
3.89182	0	3.89182	0	1	0	2.63906	0	1	0	0	1	1	1.79176	0	0	5.42495	4.58497	3.4012	3.55535	3.52636	2.89037	3.61092	1	0
4.06044	0	4.06044	0	1	0	2.48491	1	0	0	0	0	0	1.38629	0	0	5.3799	4.89784	3.3322	3.3673	3.4012	3.3322	3.29584	0	0
4.18965	1	3.3322	0	1	0	2.48491	1	0	0	0	0	0	1.09861	0	0	5.29832	4.98361	3.09104	3.4012	3.58352	2.94444	3.78419	0	0
4.12713	1	2.56495	0	1	1	0	0	0	0	1	0	0	0	0	0	5.43808	4.59512	3.58352	3.68888	3.80666	2.70805	3.73767	0	0
4.04305	0	4.04305	0	1	0	2.48491	1	0	0	0	0	0	1.38629	0	0	5.34711	4.45435	3.46574	3.7612	3.7612	2.19722	3.68888	0	0
4.07754	0	4.07754	0	1	0	2.48491	1	0	0	0	0	1	1.09861	0	0	5.35186	4.38203	3.61092	3.68888	3.66356	2.99573	3.49651	0	0
4.21951	0	4.21951	0	1	0	2.70805	0	0	0	0	0	0	0.693147	0	1	5.2832	5.04986	3.68888	3.17805	3.63759	3.68888	3.73767	0	0
4.14313	0	4.14313	0	1	0	2.48491	0	1	0	0	1	1	1.09861	0	0	5.42495	4.55388	3.68888	3.73767	3.71357	2.94444	3.91202	0	0
4.12713	0	4.12713	0	1	0	2.63906	1	0	0	0	0	0	1.60944	0	0	5.29832	4.70953	3.21888	3.4012	3.46574	3.09104	3.52636	0	0
3.97029	0	3.97029	0	1	0	2.48491	0	0	0	1	0	0	1.38629	0	0	5.2933	4.8752	3.3322	3.61092	3.58352	2.83321	3.49651	0	0
3.98898	1	1.94591	0	1	1	2.83321	0	1	0	0	0	0	1.94591	0	0	5.04986	4.79579	3.2581	3.58352	3.55535	3.09104	3.2581	1	1
4.06044	0	4.06044	0	1	1	2.77259	1	0	0	0	0	0	2.19722	0	0	5.20401	4.97673	3.09104	3.66356	3.58352	3.46574	3.58352	0	0
4.06044	1	3.17805	0	1	0	2.48491	0	1	0	0	1	0	1.94591	0	0	5.22036	4.54329	3.2581	3.7612	3.71357	2.63906	2.94444	1	0
4.12713	0	4.12713	0	1	0	2.99573	1	0	0	0	1	1	1.60944	0	0	5.4161	4.5326	3.3673	3.80666	3.80666	2.70805	3.58352	1	0
4.17439	1	4.14313	0	1	1	1.38629	1	0	0	0	0	0	1.09861	0	0	5.26269	4.99043	3.09104	3.3322	3.46574	3.29584	3.21888	0	0
4.26268	0	4.26268	0	1	0	2.48491	1	0	0	0	0	0	1.09861	0	0	5.23644	4.91265	3.2581	3.63759	3.46574	3.09104	3.55535	0	0
3.89182	1	3.46574	0	1	1	2.89037	0	1	0	0	1	0	2.19722	1	0	5.40717	5.01728	3.3673	3.17805	3.3322	3.09104	3.46574	1	0
4.07754	0	4.07754	0	1	0	2.48491	0	0	0	0	1	1	1.79176	0	1	5.48894	4.41884	3.46574	3.68888	3.63759	3.21888	3.73767	1	1
4.14313	1	3.13549	0	1	1	2.48491	0	1	0	0	1	0	1.79176	0	0	5.62762	4.79579	3.66356	3.68888	3.52636	2.30259	3.85015	0	0
4.12713	0	4.12713	0	1	1	2.48491	0	0	0	1	0	0	0	0	0	5.40717	5.17048	3.29584	3.17805	3.49651	3.55535	3.58352	1	0
4.20469	1	4.20469	0	1	1	2.48491	0	1	0	0	1	0	2.19722	0	0	5.59842	4.26268	3.68888	3.71357	3.73767	2.63906	3.71357	0	0
4.00733	0	4.00733	0	1	1	2.48491	0	1	0	0	1	1	1.38629	0	0	5.33272	4.99721	3.13549	3.3322	3.21888	3.29584	3.3322	0	0
4.06044	1	3.61092	0	1	1	3.09104	1	0	0	0	0	0	1.60944	0	0	5.31812	4.70953	3.4012	3.68888	3.63759	2.83321	3.80666	1	0
4.2485	0	4.2485	0	1	0	2.63906	0	0	0	0	0	0	1.09861	0	1	5.03044	4.91998	2.89037	3.43399	3.63759	2.89037	2.94444	0	0
3.89182	1	3.43399	0	1	0	2.77259	0	0	0	1	0	0	1.09861	0	0	5.19296	4.5326	2.83321	3.58352	3.52636	3.17805	3.52636	1	0
4.27667	1	3.63759	0	1	0	2.77259	0	1	0	0	1	0	1.94591	0	0	5.6058	4.63473	3.66356	3.61092	3.73767	2.30259	3.89182	1	0
4.06044	1	3.80666	0	1	0	2.77259	1	0	0	0	0	0	1.60944	0	0	5.31321	4.95583	3.3673	3.63759	3.63759	3.09104	3.63759	0	0
4.00733	1	3.98898	0	1	0	2.48491	1	0	0	0	0	0	1.60944	0	0	5.34233	4.77068	3.4012	3.61092	3.55535	2.70805	3.52636	0	0
4.04305	1	3.55535	0	1	0	2.48491	1	0	0	0	0	0	1.09861	0	0	5.30827	4.96284	3.21888	3.61092	3.55535	2.77259	3.63759	0	0
3.97029	0	3.97029	0	1	0	2.48491	1	0	0	0	0	1	0.693147	0	0	5.36129	4.59512	3.61092	3.78419	3.49651	2.94444	2.99573	0	0
4.15888	0	4.15888	0	1	0	2.48491	1	0	0	0	0	0	1.60944	0	0	5.42053	4.75359	3.2581	3.58352	3.52636	2.94444	3.46574	1	0
4.39445	1	4.2485	0	1	1	2.77259	0	0	0	0	0	0	1.09861	0	1	5.3845	4.70953	3.46574	3.61092	3.61092	3.09104	3.52636	0	0
4.06044	0	4.06044	0	1	0	2.48491	0	1	0	0	1	0	1.79176	0	0	5.26786	4.89784	2.77259	3.52636	3.7612	2.83321	3.68888	0	0
3.97029	0	3.97029	0	1	0	2.48491	0	1	0	0	1	0	0.693147	0	0	5.35186	5.26786	3.3322	3.09104	3.63759	3.3673	3.49651	1	0
3.98898	0	3.98898	0	1	0	2.70805	0	1	0	0	1	0	2.19722	0	0	5.3033	4.64439	3.2581	3.71357	3.80666	2.94444	3.66356	0	0
4.06044	0	4.06044	0	1	0	2.48491	1	0	0	0	0	0	2.19722	0	0	5.23644	4.26268	3.61092	3.80666	3.52636	3.04452	3.58352	1	0
4.00733	0	4.00733	0	1	1	2.48491	0	1	0	0	1	0	2.19722	0	0	5.55296	4.7362	3.61092	3.68888	3.73767	2.56495	3.73767	0	0
4.21951	0	4.21951	0	1	0	2.48491	0	1	0	0	1	0	2.19722	0	0	5.21494	4.14313	3.58352	3.73767	3.80666	2.48491	3.49651	0	0
3.82864	1	3.3322	0	1	1	2.48491	0	1	0	0	1	0	0.693147	0	0	5.34711	4.70048	3.55535	3.46574	3.7612	3.29584	3.55535	1	0
3.91202	0	3.91202	0	1	1	2.48491	1	0	0	0	0	0	2.19722	0	0	5.11799	4.57471	3.52636	3.63759	3.68888	2.94444	3.4012	0	0
3.93183	0	3.93183	0	1	0	2.48491	1	0	0	0	0	0	0.693147	0	0	5.45532	4.55388	3.49651	3.66356	3.52636	3.43399	3.49651	1	0
4.2485	0	4.2485	0	1	0	2.48491	1	0	0	0	0	0	2.19722	0	0	5.2832	4.55388	3.46574	3.63759	3.52636	3.21888	3.46574	0	0
3.78419	0	3.78419	0	1	0	2.48491	0	0	0	1	0	0	0	0	0	5.33272	4.65396	2.83321	3.61092	3.55535	3.09104	3.80666	1	1
3.89182	0	3.89182	0	1	0	2.48491	0	1	0	0	1	1	2.19722	0	0	5.35659	5.17048	2.77259	3.7612	3.43399	3.2581	3.3322	0	0
4.00733	0	4.00733	0	1	1	2.63906	0	1	0	0	0	0	1.60944	0	0	5.47227	4.31749	3.4012	3.73767	3.68888	2.83321	3.73767	0	0
3.97029	0	3.97029	0	1	1	2.3979	0	1	0	0	0	0	1.38629	0	0	5.42495	4.20469	3.52636	3.80666	3.71357	2.77259	3.85015	0	0
3.97029	0	3.97029	0	1	0	2.77259	0	1	0	0	1	0	1.79176	0	0	5.42495	4.77912	3.46574	3.55535	3.63759	2.94444	3.66356	0	0
4.02535	0	4.02535	0	0	1	2.56495	1	0	0	0	0	0	1.09861	0	0	5.39363	4.97673	3.43399	3.4012	3.63759	2.94444	3.63759	0	0
4.04305	0	4.04305	0	1	1	2.48491	0	1	0	0	1	0	1.79176	0	0	5.26269	4.70953	3.3322	3.68888	3.73767	2.94444	3.4012	0	0
3.89182	0	3.89182	0	1	0	2.48491	0	1	0	0	1	0	1.38629	0	0	5.28827	4.93447	3.3673	3.68888	3.61092	3.13549	3.43399	0	0
3.98898	0	3.98898	0	1	0	2.70805	0	1	0	0	1	0	2.07944	0	0	5.26269	4.77068	3.46574	3.55535	3.71357	3.04452	3.68888	1	0
3.7612	0	3.7612	0	0	1	2.48491	0	1	0	0	1	0	1.79176	0	0	5.55296	4.7362	3.2581	3.63759	3.7612	2.94444	3.85015	1	1
3.91202	0	3.91202	0	1	1	2.77259	0	1	0	0	1	1	2.19722	0	0	5.51745	4.60517	3.43399	3.46574	3.61092	2.70805	3.8712	0	0
3.97029	0	3.97029	0	1	0	2.48491	1	0	0	0	1	1	1.94591	0	0	5.41165	4.69135	3.3673	3.71357	3.7612	2.94444	3.4012	1	0
3.89182	0	3.89182	0	1	1	2.48491	0	1	0	0	1	0	1.60944	0	0	5.48894	5.05625	3.2581	3.63759	3.52636	2.99573	3.68888	0	0
3.85015	0	3.85015	0	1	0	2.48491	1	0	0	0	0	0	1.79176	0	0	5.1299	4.49981	3.3673	3.61092	3.80666	2.3979	3.4012	1	0
3.8712	0	3.8712	0	1	0	2.48491	0	1	0	0	1	0	2.19722	0	0	5.48064	4.83628	3.52636	3.71357	3.73767	2.70805	3.7612	0	0
3.93183	0	3.93183	0	0	1	2.3979	1	0	0	0	0	0	0.693147	0	0	4.98361	4.38203	3.17805	3.68888	3.58352	2.94444	3.21888	0	0
4.06044	1	3.49651	0	1	1	2.83321	1	0	0	0	0	0	1.09861	0	0	5.33754	4.54329	3.46574	3.43399	3.61092	3.3322	3.61092	1	0
3.95124	1	3.29584	0	1	1	2.07944	1	0	0	0	0	0	1.79176	0	0	5.273	5.14166	3.04452	3.66356	3.63759	3.3322	3.4012	0	0
3.91202	1	3.73767	0	1	0	2.99573	0	1	0	0	1	0	2.19722	1	0	5.61313	4.20469	3.55535	3.73767	3.78419	2.56495	3.68888	1	0
4.09434	0	4.09434	0	1	1	2.63906	1	0	0	0	0	0	1.79176	0	0	5.273	4.97673	3.46574	3.7612	3.7612	2.56495	3.68888	0	0
3.85015	0	3.85015	0	0	1	2.48491	1	0	0	0	0	0	0	0	0	5.35186	4.77068	3.29584	3.71357	3.63759	2.99573	3.82864	0	0
3.8712	0	3.8712	0	1	1	2.48491	1	0	0	0	0	0	1.09861	0	0	5.27811	5.00395	3.13549	3.68888	3.4012	3.04452	3.46574	1	0
4.21951	1	3.66356	0	1	1	2.89037	0	0	0	0	0	0	1.79176	0	1	5.31321	4.66344	3.4012	3.71357	3.58352	2.99573	3.7612	1	0
4.04305	0	4.04305	0	0	0	2.77259	0	1	0	0	1	0	1.79176	0	0	5.48894	4.83628	3.46574	3.80666	3.71357	3.17805	3.73767	0	0
4.15888	0	4.15888	0	1	1	2.70805	0	1	0	0	1	0	0.693147	0	0	5.52943	4.7362	3.52636	3.66356	3.66356	2.83321	3.91202	0	0
4.14313	0	4.14313	0	1	1	2.83321	1	0	0	0	0	0	1.94591	0	0	5.32788	4.76217	3.2581	3.61092	3.63759	2.89037	3.61092	0	0
4.06044	1	4.02535	0	1	0	2.77259	1	0	0	0	0	0	1.94591	0	0	5.07517	4.75359	3.21888	3.43399	3.63759	2.89037	3.55535	0	0
4.15888	1	3.78419	0	1	0	2.48491	0	0	1	0	0	0	0	0	0	5.24175	5.03044	3.17805	3.29584	3.3322	3.13549	3.49651	0	0
4.00733	1	2.3979	0	1	1	0	1	0	0	0	0	0	0	0	0	5.3033	4.57471	3.49651	3.61092	3.46574	3.17805	3.55535	0	0
3.95124	0	3.95124	0	1	1	2.48491	1	0	0	0	0	0	1.38629	0	0	5.1299	5.0689	3.21888	3.63759	3.73767	3.2581	3.17805	1	0
3.95124	0	3.95124	0	1	1	2.48491	1	0	0	0	0	0	0.693147	0	0	5.1985	4.78749	3.4012	3.52636	3.43399	3.17805	3.58352	0	0
4.00733	0	4.00733	0	1	0	2.83321	1	0	0	0	0	0	1.60944	0	0	5.35186	4.35671	3.21888	3.46574	3.2581	3.09104	3.46574	0	0
4.04305	0	4.04305	0	0	0	2.48491	0	1	0	0	1	1	1.94591	0	0	5.37528	4.8828	3.3673	3.46574	3.3673	3.13549	3.52636	0	0
3.98898	0	3.98898	0	1	0	2.63906	1	0	0	0	0	0	1.60944	0	0	5.27811	4.96284	3.17805	3.55535	3.61092	2.89037	3.52636	0	0
3.98898	0	3.98898	0	1	0	2.63906	1	0	0	0	0	0	1.60944	0	0	5.27811	4.96284	3.17805	3.55535	3.61092	2.89037	3.52636	0	0
3.8712	0	3.8712	0	0	1	2.77259	0	1	0	0	1	0	1.79176	0	0	5.37064	5.0814	3.46574	3.73767	3.73767	3.17805	3.55535	0	0
4.07754	1	3.7612	0	1	0	2.48491	1	0	0	0	0	0	1.38629	0	0	5.29832	4.41884	3.46574	3.61092	3.73767	2.83321	3.71357	1	0
3.82864	0	3.82864	0	0	0	2.48491	0	1	0	0	1	0	1.79176	0	0	5.41165	4.85203	3.2581	3.49651	3.61092	3.09104	3.63759	0	0
4.02535	1	3.04452	0	1	0	2.77259	1	0	0	0	0	0	1.09861	0	0	5.39363	4.92725	3.46574	3.68888	3.73767	3.3673	3.58352	0	0
3.97029	0	3.97029	1	1	0	2.48491	0	0	1	0	0	0	1.09861	0	0	5.18178	5.04343	3.04452	3.61092	3.55535	3.09104	3.43399	0	0
3.97029	0	3.97029	1	1	0	2.48491	0	0	1	0	0	0	1.09861	0	0	5.18178	5.04343	3.04452	3.61092	3.55535	3.09104	3.43399	0	0
4.11087	0	4.11087	1	1	0	2.48491	1	0	0	0	0	0	0.693147	0	0	5.20949	4.45435	3.3673	3.7612	3.7612	2.56495	3.29584	1	0
3.82864	0	3.82864	1	1	0	2.77259	1	0	0	0	0	0	1.94591	0	0	5.36598	4.75359	3.55535	3.71357	3.73767	3.04452	3.85015	0	0
4.02535	0	4.02535	1	0	1	2.48491	0	0	1	0	0	0	0	0	0	5.45959	4.69135	3.46574	3.71357	3.80666	2.63906	3.71357	1	0
3.89182	0	3.89182	1	1	0	2.48491	1	0	0	0	0	0	1.94591	0	0	5.32301	4.8828	3.21888	3.61092	3.66356	3.04452	3.52636	0	0
4.14313	1	3.66356	1	1	1	2.48491	0	0	1	0	0	0	0.693147	0	0	4.96981	4.7362	3.29584	3.13549	3.71357	3.61092	3.04452	0	0
3.95124	1	3.2581	1	1	0	2.70805	1	0	0	0	0	0	1.60944	0	0	5.22036	5.05625	3.17805	3.21888	3.3673	3.3322	3.3673	0	0
3.85015	0	3.85015	1	1	0	2.77259	0	1	0	0	0	1	1.79176	0	0	5.29832	4.5326	3.4012	3.78419	3.80666	2.77259	3.71357	0	0
4.02535	1	3.80666	1	1	0	2.99573	1	0	0	0	1	0	1.94591	1	0	5.42935	4.85981	3.58352	3.71357	3.71357	2.77259	3.82864	1	0
4.04305	0	4.04305	1	1	0	2.3979	0	0	1	0	0	1	1.79176	0	0	5.61677	4.81218	3.58352	3.71357	3.66356	2.99573	3.89182	1	1
3.97029	0	3.97029	1	1	1	2.48491	1	0	0	0	0	0	1.09861	0	0	5.35659	4.8828	3.49651	3.7612	3.7612	3.17805	3.73767	0	0
3.98898	0	3.98898	1	1	1	2.56495	1	0	0	0	0	1	1.79176	0	0	5.273	4.67283	3.61092	3.73767	3.80666	2.99573	3.8712	1	1
3.95124	0	3.95124	1	1	1	2.48491	0	0	0	1	0	0	0	0	0	5.40717	4.79579	3.55535	3.68888	3.7612	2.89037	3.80666	0	0
3.91202	0	3.91202	1	1	1	2.48491	1	0	0	0	0	0	1.38629	0	0	5.20401	4.49981	3.49651	3.7612	3.78419	3.13549	3.63759	0	1
3.98898	0	3.98898	1	1	0	2.89037	1	0	0	0	0	0	1.79176	0	0	5.26786	4.74493	3.4012	3.55535	3.71357	2.94444	3.58352	0	0
3.89182	0	3.89182	1	1	1	2.48491	0	0	1	0	0	0	2.19722	0	0	5.2575	4.38203	3.17805	3.71357	3.52636	3.46574	3.29584	0	0
4.18965	0	4.18965	1	1	0	2.63906	1	0	0	0	0	0	1.60944	0	0	5.48894	4.65396	3.29584	3.61092	3.80666	2.48491	3.82864	0	0
4.2485	1	4.18965	1	1	1	2.30259	0	0	1	0	0	0	0	1	0	5.42495	4.72739	3.43399	3.78419	3.71357	2.89037	3.66356	0	0
4.21951	0	4.21951	1	1	0	2.70805	0	1	0	0	0	0	1.79176	0	0	5.49306	5.03044	3.43399	3.66356	3.78419	3.21888	3.91202	0	0
4.18965	0	4.18965	1	1	1	2.83321	0	0	0	0	0	0	1.79176	0	1	5.09987	4.59512	3.3673	3.71357	3.73767	2.94444	3.29584	0	0
3.97029	1	3.29584	1	1	1	2.07944	1	0	0	0	0	0	1.09861	0	0	5.27811	4.76217	3.43399	3.49651	3.58352	2.94444	3.3673	1	0
3.82864	0	3.82864	1	1	1	1.38629	0	1	0	0	1	0	0.693147	0	0	5.26786	4.98361	3.2581	3.46574	3.49651	2.89037	3.3322	1	0
3.8712	0	3.8712	1	1	1	2.3979	1	0	0	0	0	0	0	0	0	5.22575	4.83628	3.61092	3.58352	3.17805	3.58352	3.63759	1	0
4.02535	0	4.02535	1	1	0	2.63906	1	0	0	0	0	0	1.60944	0	0	5.26269	4.96981	3.3322	3.49651	3.55535	2.94444	3.43399	0	0
4.17439	1	3.80666	1	1	0	2.63906	1	0	0	0	0	0	0.693147	0	0	5.22575	5.0626	3.43399	3.71357	3.7612	2.77259	3.49651	0	0
4.02535	0	4.02535	1	1	0	2.56495	1	0	0	0	1	0	1.09861	1	0	5.33272	4.77068	3.52636	3.63759	3.71357	3.13549	3.58352	0	0
4.21951	0	4.21951	1	1	0	2.70805	0	0	0	0	0	0	0.693147	0	1	5.17048	4.65396	3.09104	3.63759	3.80666	2.56495	3.58352	0	0
4.07754	0	4.07754	1	1	1	2.70805	0	0	0	0	0	0	1.09861	0	1	5.273	4.55388	3.17805	3.71357	3.71357	2.56495	3.71357	0	0
4.20469	0	4.20469	1	1	1	2.48491	1	0	0	0	0	0	1.60944	0	0	5.29832	4.82831	3.46574	3.71357	3.43399	2.94444	3.66356	1	0
3.98898	0	3.98898	1	1	0	2.70805	1	0	0	0	0	0	1.38629	0	0	5.2832	5.01064	2.94444	3.3673	3.3322	3.4012	3.52636	0	0
4.11087	0	4.11087	1	1	0	2.89037	1	0	0	0	0	0	1.94591	0	0	5.22575	4.17439	3.58352	3.7612	3.71357	2.48491	3.71357	0	0
4.04305	0	4.04305	1	1	1	2.48491	1	0	0	0	0	0	2.07944	0	0	5.15329	4.40672	3.43399	3.7612	3.68888	2.63906	3.21888	0	0
3.91202	0	3.91202	1	1	1	2.77259	1	0	0	0	0	0	2.19722	0	0	5.33272	4.79579	3.3673	3.52636	3.78419	2.48491	3.63759	0	0
4.27667	1	4.21951	1	1	0	2.3979	0	0	0	0	0	0	0.693147	0	1	5.37064	4.75359	3.46574	3.78419	3.73767	2.70805	3.78419	0	0
4.07754	0	4.07754	1	1	1	2.30259	0	0	0	1	0	0	0.693147	0	0	5.3799	4.65396	3.68888	3.71357	3.71357	2.89037	3.61092	0	0
4.33073	1	4.02535	1	1	1	2.83321	0	0	0	0	0	0	0.693147	1	1	5.33272	4.80402	3.29584	3.63759	3.66356	3.3673	3.29584	0	0
4.04305	0	4.04305	1	1	1	2.70805	1	0	0	0	0	0	1.60944	0	0	5.42935	4.23411	3.52636	3.71357	3.78419	2.30259	3.66356	0	0
3.97029	1	2.77259	1	0	0	2.77259	1	0	0	0	0	0	1.60944	0	0	5.2575	5.15906	3.3322	3.49651	3.55535	3.13549	3.58352	0	0
4.14313	0	4.14313	1	0	1	2.48491	0	0	0	0	0	0	0	0	1	5.24702	4.89035	3.13549	3.43399	3.29584	2.99573	3.21888	0	0
4.21951	1	4.18965	1	1	0	2.30259	1	0	0	0	0	0	2.19722	0	0	5.03044	4.54329	3.04452	3.80666	3.80666	2.19722	3.78419	0	0
4.17439	0	4.17439	1	1	0	2.48491	1	0	0	0	0	0	1.60944	0	0	5.35186	5.11199	3.17805	2.56495	2.56495	3.3673	3.52636	0	0
4.12713	0	4.12713	1	1	1	2.48491	1	0	0	0	0	0	0.693147	0	0	5.10595	4.40672	3.3322	3.43399	3.4012	2.94444	3.09104	1	1
4.00733	0	4.00733	1	1	0	2.48491	1	0	0	0	0	0	1.38629	0	0	5.31321	4.8828	3.58352	3.61092	3.80666	2.48491	3.82864	0	0
4.20469	1	4.11087	1	1	0	2.48491	0	1	0	0	1	0	0.693147	0	0	5.46806	4.77912	3.4012	3.68888	3.66356	3.17805	3.55535	0	0
4.26268	0	4.26268	1	1	0	2.63906	0	0	0	0	0	0	1.60944	0	1	5.0814	5.01728	2.99573	3.68888	3.55535	2.99573	3.2581	0	1
4.21951	1	4.11087	1	1	1	2.48491	0	0	0	0	0	0	1.09861	0	1	5.273	5.01064	3.3322	3.49651	3.52636	3.17805	3.46574	0	0
4.20469	0	4.20469	1	1	0	2.70805	1	0	0	0	0	0	1.60944	0	0	5.28827	4.84419	2.99573	3.52636	3.61092	3.21888	3.43399	1	0
4.21951	0	4.21951	1	1	0	2.83321	0	0	0	0	0	0	1.38629	0	1	5.23644	4.89784	3.29584	3.49651	3.43399	2.99573	3.3673	0	0
4.00733	0	4.00733	1	1	1	2.63906	1	0	0	0	1	0	0.693147	0	0	5.24702	4.30407	3.21888	3.80666	3.7612	2.94444	3.71357	0	0
4.04305	0	4.04305	1	1	1	2.48491	1	0	0	0	0	0	1.60944	0	0	5.46383	4.46591	3.46574	3.58352	3.78419	2.70805	3.8712	0	0
4.09434	0	4.09434	1	1	1	2.48491	1	0	0	0	0	0	1.38629	0	0	5.26269	4.8828	3.43399	3.66356	3.78419	2.83321	3.7612	0	0
4.20469	0	4.20469	1	1	1	2.48491	1	0	0	0	0	0	1.79176	0	0	5.03695	5.03695	3.3673	3.71357	3.80666	2.77259	3.55535	0	0
4.04305	0	4.04305	1	1	0	2.77259	1	0	0	0	0	0	1.38629	0	0	5.35186	4.89035	3.04452	3.68888	3.73767	3.2581	3.82864	0	0
4.17439	1	4.00733	1	1	1	2.3979	0	0	0	0	0	1	1.94591	0	1	5.1299	4.8752	3.13549	3.68888	3.71357	3.04452	3.63759	0	0
4.04305	1	3.98898	1	1	1	2.63906	1	0	0	0	0	0	0	0	0	5.37528	4.60517	3.3673	3.78419	3.7612	2.83321	3.55535	0	0
3.98898	0	3.98898	1	1	0	2.56495	1	0	0	0	0	0	1.94591	0	0	5.03044	4.75359	2.89037	3.55535	3.4012	3.3673	3.29584	0	0
4.27667	1	3.80666	1	1	0	2.63906	0	0	0	0	0	0	0.693147	0	1	4.80402	5.04343	3.13549	3.4012	3.78419	2.56495	3.09104	0	0
4.14313	1	4.11087	1	1	0	2.07944	0	0	1	0	0	0	0.693147	0	0	5.09375	4.75359	3.04452	3.80666	3.78419	3.21888	3.49651	0	0
4.21951	0	4.21951	1	1	0	2.77259	0	0	0	0	0	0	0.693147	0	1	5.16479	4.55388	3.46574	3.61092	3.66356	2.83321	3.7612	1	1
3.98898	0	3.98898	1	1	1	2.48491	1	0	0	0	0	0	1.60944	1	0	5.36129	4.82831	3.43399	3.78419	3.80666	2.70805	3.85015	0	0
4.02535	0	4.02535	1	1	0	2.56495	0	0	1	0	0	0	0	0	0	5.16479	4.8828	2.99573	3.46574	3.29584	3.09104	3.43399	0	0
4.07754	1	3.80666	1	1	0	2.63906	1	0	0	0	0	0	1.09861	0	0	5.43372	4.85203	3.63759	3.58352	3.73767	2.77259	3.61092	0	0
4.14313	0	4.14313	1	1	1	2.48491	1	0	0	0	0	0	1.60944	0	0	5.51343	4.51086	3.63759	3.58352	3.55535	2.63906	3.82864	0	0
3.98898	0	3.98898	1	1	0	2.48491	1	0	0	0	0	0	0.693147	0	0	5.45959	4.7362	3.52636	3.43399	3.46574	3.3322	3.7612	1	0
3.98898	0	3.98898	1	1	1	2.48491	1	0	0	0	0	0	1.09861	0	0	5.49306	4.45435	3.29584	3.7612	3.61092	2.89037	3.78419	0	0
3.85015	0	3.85015	1	1	0	2.70805	1	0	0	0	0	0	0	0	0	5.33272	4.8752	3.09104	3.55535	3.29584	2.77259	3.46574	1	0
3.8712	0	3.8712	1	1	1	2.70805	1	0	0	0	0	0	1.09861	0	0	5.18739	4.65396	3.43399	3.63759	3.63759	3.04452	3.2581	1	0
4.02535	0	4.02535	1	1	0	2.70805	1	0	0	0	0	0	1.09861	0	0	5.20401	4.84419	3.43399	3.71357	3.68888	3.29584	3.52636	1	0
4.17439	1	3.7612	1	1	0	2.56495	1	0	0	0	0	0	1.09861	0	0	5.1985	4.81218	3.43399	3.29584	3.3322	3.17805	3.55535	0	0
4.00733	1	3.85015	1	1	0	2.48491	1	0	0	0	0	0	1.38629	0	0	5.05625	5.14749	2.94444	3.63759	3.73767	2.77259	3.43399	0	0
2.63906	1	3.91202	1	1	0	2.48491	0	1	0	0	0	0	0.693147	0	0	5.3845	4.69135	3.3322	3.55535	3.63759	3.04452	3.78419	1	0
4.09434	0	4.09434	1	1	0	2.70805	1	0	0	0	0	0	1.09861	0	0	5.23644	4.59512	3.3322	3.66356	3.73767	2.63906	3.63759	0	0
4.14313	0	4.14313	1	1	1	2.77259	0	0	0	0	0	0	1.38629	0	1	5.49717	4.49981	3.3673	3.52636	3.3322	3.13549	3.78419	0	0
3.80666	1	3.80666	1	1	1	2.70805	1	0	0	0	0	0	0	0	0	5.12396	4.81218	2.70805	3.7612	3.43399	3.04452	3.09104	0	0
3.95124	1	3.43399	1	1	0	2.48491	1	0	0	0	0	0	0	0	0	5.1985	4.91265	3.3322	3.80666	3.49651	3.09104	3.68888	0	0
3.73767	0	3.73767	1	1	0	2.83321	1	0	0	0	0	0	1.09861	0	0	5.29832	4.62497	3.52636	3.55535	3.63759	2.83321	3.66356	0	0
3.71357	0	3.71357	1	1	1	2.48491	1	0	0	0	0	0	0.693147	0	0	5.44242	4.27667	3.61092	3.80666	3.71357	3.04452	3.61092	0	0
4.02535	0	4.02535	1	1	0	2.48491	1	0	0	0	0	0	0.693147	0	0	5.39816	4.81218	3.29584	3.52636	3.63759	2.99573	3.58352	1	0
3.80666	1	3.29584	1	1	1	2.70805	1	0	0	0	0	0	0.693147	0	0	5.31812	4.85981	3.3322	3.63759	3.58352	2.99573	3.71357	1	1
3.91202	1	3.29584	1	1	1	2.63906	1	0	0	0	0	0	0	0	0	5.20949	5.32788	3.13549	3.46574	3.4012	3.29584	3.55535	0	0
3.97029	0	3.97029	1	1	0	2.89037	1	0	0	0	0	0	1.38629	0	0	5.42053	4.31749	3.68888	3.71357	3.71357	2.30259	3.80666	0	0
3.78419	0	3.78419	1	1	0	2.70805	1	0	0	0	0	0	0.693147	0	0	5.2575	4.62497	3.52636	3.58352	3.71357	2.94444	3.68888	0	0
3.97029	0	3.97029	1	1	0	2.77259	1	0	0	0	0	0	0.693147	0	0	5.04343	4.96981	3.2581	3.61092	3.61092	2.94444	3.13549	0	0
4.02535	0	4.02535	1	1	1	2.77259	0	0	0	1	0	0	0	0	0	5.24175	4.93447	3.46574	3.4012	3.61092	3.04452	3.49651	0	0
3.91202	0	3.91202	1	1	0	2.48491	1	0	0	0	0	0	0.693147	0	0	5.01728	4.94876	3.21888	3.68888	3.49651	2.99573	3.29584	0	0
3.8712	1	3.7612	1	1	1	2.48491	1	0	0	0	1	0	1.09861	1	0	5.30827	4.85981	3.21888	3.63759	3.78419	3.21888	3.61092	1	0
3.89182	1	3.09104	1	1	0	2.56495	0	0	0	1	0	0	2.19722	0	0	5.20949	4.77912	3.04452	3.61092	3.68888	2.56495	3.49651	1	0
4.11087	1	4.04305	1	1	0	2.48491	1	0	0	0	0	0	1.09861	0	0	5.1985	4.66344	3.3673	3.61092	3.3673	2.94444	3.4012	1	1
4.04305	0	4.04305	1	1	0	2.48491	1	0	0	0	0	0	1.09861	0	0	5.15906	4.51086	3.58352	3.71357	3.80666	3.2581	3.68888	0	0
3.8712	0	3.8712	1	1	1	2.48491	1	0	0	0	0	0	1.09861	0	0	5.44674	4.29046	3.4012	3.52636	3.46574	2.99573	3.68888	0	0
3.98898	0	3.98898	1	1	1	2.70805	1	0	0	0	0	0	1.09861	0	0	5.23644	4.64439	3.17805	3.49651	3.58352	2.94444	3.55535	0	0
4.09434	0	4.09434	1	1	0	2.56495	0	1	0	0	1	0	1.38629	0	0	5.34233	4.55388	3.2581	3.3673	3.58352	2.99573	3.71357	0	0
4.00733	0	4.00733	1	1	0	2.99573	1	0	0	0	0	0	1.09861	0	0	5.2933	4.82028	3.49651	3.73767	3.66356	2.77259	3.68888	0	0
3.98898	0	3.98898	1	1	0	2.63906	1	0	0	0	0	0	1.09861	0	0	5.21494	4.76217	3.29584	3.55535	3.3673	2.89037	3.58352	0	0
4.00733	0	4.00733	1	1	0	2.56495	1	0	0	0	0	0	1.09861	0	0	5.2575	4.70953	3.43399	3.7612	3.58352	2.99573	3.49651	0	0
4.11087	0	4.11087	1	1	0	2.70805	0	0	0	0	0	0	0.693147	0	1	5.03695	4.7185	3.55535	3.63759	3.68888	2.89037	3.17805	0	0
3.93183	0	3.93183	1	1	0	2.56495	1	0	0	0	1	0	0.693147	0	0	5.2832	4.68213	3.66356	3.66356	3.68888	2.89037	3.21888	0	0
3.80666	0	3.80666	1	1	1	2.48491	1	0	0	0	0	0	1.38629	0	0	5.39363	4.70048	3.46574	3.66356	3.3673	3.3322	3.71357	0	0
3.95124	0	3.95124	1	1	0	2.48491	1	0	0	0	0	0	1.09861	0	0	5.14166	4.58497	3.43399	3.68888	3.55535	2.89037	3.43399	0	0
3.85015	0	3.85015	1	1	0	2.89037	1	0	0	0	0	0	1.94591	0	0	5.31812	4.70953	3.3322	3.61092	3.73767	2.63906	3.66356	0	0
3.93183	1	2.99573	1	1	1	2.89037	1	0	0	0	0	0	1.60944	0	0	5.43372	4.7362	3.49651	3.61092	3.55535	3.21888	3.61092	0	0
3.95124	0	3.95124	1	1	0	2.77259	1	0	0	0	0	0	0	0	0	5.28827	4.67283	3.46574	3.58352	3.63759	3.09104	3.4012	1	0
4.04305	0	4.04305	1	1	0	2.70805	1	0	0	0	0	0	1.09861	0	0	5.21494	4.5326	3.3673	3.3322	3.55535	2.99573	3.63759	0	0
3.89182	1	3.4012	1	1	0	2.30259	1	0	0	0	0	0	1.09861	0	0	5.24702	4.34381	3.4012	3.43399	3.4012	2.70805	3.52636	0	0
4.15888	1	3.66356	1	1	0	2.77259	1	0	0	0	0	0	1.79176	0	0	5.6058	4.86753	3.63759	3.58352	3.80666	3.49651	3.91202	0	0
4.30407	0	4.30407	1	1	0	2.48491	0	0	0	0	0	0	1.09861	0	1	5.11199	4.82028	3.17805	3.3673	3.43399	3.3322	3.66356	0	0
3.98898	0	3.98898	1	1	1	2.48491	0	1	0	0	1	1	1.09861	0	0	5.14749	4.8828	2.94444	3.3673	3.49651	3.3322	3.55535	0	0
4.06044	0	4.06044	1	1	1	2.94444	1	0	0	0	0	0	1.38629	0	0	5.44674	5.01064	3.3322	3.49651	3.46574	3.09104	3.73767	1	0
3.89182	1	2.70805	1	1	0	2.70805	1	0	0	0	0	0	1.60944	0	0	5.46383	4.91265	3.46574	3.55535	3.58352	2.70805	3.78419	0	0
4.04305	0	4.04305	1	1	1	2.48491	1	0	0	0	0	0	1.38629	0	0	5.38907	4.33073	3.66356	3.71357	3.61092	2.70805	3.58352	1	0
4.04305	0	4.04305	1	1	1	2.99573	0	1	0	0	1	0	1.94591	0	0	5.59471	4.61512	3.68888	3.7612	3.68888	2.30259	3.8712	0	0
3.78419	0	3.78419	1	1	0	2.63906	0	1	0	0	1	0	2.19722	0	0	5.29832	4.89784	3.2581	3.66356	3.66356	3.13549	3.43399	1	1
3.85015	0	3.85015	1	1	1	2.94444	0	1	0	0	1	0	1.38629	0	0	5.2832	4.84419	3.46574	3.71357	3.78419	2.48491	3.82864	0	0
4.02535	1	3.95124	1	1	1	2.48491	1	0	0	0	0	0	1.38629	0	0	5.1299	4.99043	3.52636	3.66356	3.80666	3.21888	3.21888	0	0
4.06044	1	3.49651	1	1	1	2.07944	1	0	0	0	0	0	0.693147	0	0	5.37528	5.0876	3.52636	3.49651	3.46574	3.13549	3.3322	0	0
4.14313	1	4.11087	1	1	1	2.70805	1	0	0	0	0	0	1.09861	0	0	5.33754	4.51086	3.43399	3.71357	3.80666	2.63906	3.82864	0	1
3.80666	0	3.80666	1	0	0	2.48491	0	0	1	0	0	0	1.60944	0	0	5.24175	4.95583	3.2581	3.29584	3.61092	3.13549	3.3322	0	0
4.02535	0	4.02535	1	1	1	2.83321	1	0	0	0	0	0	1.38629	0	0	5.32301	4.49981	3.55535	3.71357	3.58352	3.04452	3.58352	0	0
3.8712	0	3.8712	1	1	1	2.48491	1	0	0	0	0	0	1.60944	0	0	5.11799	5.02388	2.99573	3.61092	3.66356	2.48491	3.21888	0	0
3.93183	0	3.93183	1	1	0	2.63906	1	0	0	0	0	0	1.38629	0	0	5.30827	4.84419	3.49651	3.61092	3.71357	3.09104	3.68888	1	0
4.17439	0	4.17439	1	1	1	2.30259	0	0	0	0	1	0	0	0	1	5.37064	4.68213	3.2581	3.52636	3.61092	2.94444	3.43399	0	0
3.93183	0	3.93183	1	1	1	2.48491	0	1	0	0	1	0	2.19722	0	0	5.44674	4.8828	3.3322	3.49651	3.4012	3.49651	3.58352	1	1
3.93183	0	3.93183	1	1	0	2.56495	1	0	0	0	0	1	1.60944	0	0	5.44674	4.40672	3.49651	3.68888	3.66356	2.94444	3.52636	0	0
4.11087	1	3.52636	1	1	1	1.38629	1	0	0	0	0	0	1.09861	0	0	5.35659	4.46591	3.52636	3.71357	3.71357	2.70805	3.52636	0	0
3.97029	0	3.97029	1	0	0	2.94444	1	0	0	0	0	0	1.60944	0	0	5.22036	5.18739	3.29584	3.7612	3.58352	3.43399	3.4012	1	0
4.26268	0	4.26268	1	1	1	2.63906	0	0	1	0	0	0	1.09861	0	0	5.38907	4.62497	3.43399	3.73767	3.29584	2.94444	3.82864	0	0
4.18965	0	4.18965	1	1	1	2.99573	0	0	0	0	0	0	1.79176	0	1	5.2933	4.59512	3.46574	3.68888	3.66356	2.56495	3.61092	1	0
3.80666	0	3.80666	1	1	1	2.48491	1	0	0	0	0	0	1.60944	0	0	4.94876	4.99721	3.3673	3.73767	3.58352	3.52636	2.99573	0	0
4.04305	0	4.04305	1	1	1	2.48491	0	0	1	0	0	0	2.19722	0	0	5.14749	4.40672	2.94444	3.52636	3.73767	2.77259	3.29584	0	0
4.00733	0	4.00733	1	1	0	2.48491	1	0	0	0	0	0	0.693147	0	0	5.3799	4.54329	3.13549	3.61092	3.73767	2.48491	3.46574	0	0
4.06044	0	4.06044	1	1	1	2.48491	0	0	1	0	1	0	0	0	0	5.3033	5.14166	3.29584	3.63759	3.55535	3.2581	3.55535	0	0
4.06044	0	4.06044	1	1	1	2.48491	1	0	0	0	0	1	1.09861	0	0	5.4161	4.23411	3.68888	3.73767	3.71357	2.70805	3.49651	1	0
3.71357	0	3.71357	1	0	1	2.48491	0	0	1	0	0	0	2.19722	0	0	5.31321	5.14749	3.3673	3.4012	3.58352	3.3322	3.63759	1	0
3.89182	0	3.89182	1	0	1	2.48491	0	0	0	1	0	0	2.19722	0	0	5.26269	5.05625	3.09104	3.63759	3.43399	3.17805	3.46574	0	0
3.8712	0	3.8712	1	0	1	2.89037	1	0	0	0	0	0	1.09861	0	0	5.42495	4.49981	3.46574	3.73767	3.78419	2.48491	3.71357	1	0
3.98898	0	3.98898	1	1	1	2.63906	0	0	1	0	0	0	0.693147	0	0	5.2832	4.91998	3.29584	3.73767	3.55535	2.99573	3.55535	0	0
3.66356	1	3.17805	1	1	1	2.48491	0	1	0	0	1	0	1.09861	0	0	5.47227	4.62497	3.61092	3.73767	3.80666	2.83321	3.7612	0	0
4.15888	1	3.98898	1	1	1	2.48491	0	0	0	0	0	0	1.09861	0	1	5.31812	3.98898	3.4012	3.78419	3.71357	2.70805	3.3673	0	0
3.91202	0	3.91202	1	1	0	2.70805	0	0	1	0	1	1	1.60944	0	0	5.2933	4.39445	3.29584	3.73767	3.63759	2.99573	3.63759	0	1
3.7612	0	3.7612	1	1	1	2.48491	1	0	0	0	0	0	0.693147	0	0	5.273	4.96284	3.29584	3.43399	3.66356	3.09104	3.2581	0	0
3.93183	0	3.93183	1	1	0	2.99573	1	0	0	0	0	0	2.19722	0	0	5.2832	4.5326	3.17805	3.73767	3.7612	2.89037	3.3322	0	0
3.85015	1	3.29584	1	1	1	2.63906	0	0	1	0	0	0	1.38629	0	0	5.29832	4.77912	3.2581	3.66356	3.78419	2.77259	3.58352	0	0
3.7612	1	3.17805	1	1	1	2.07944	1	0	0	0	0	0	0.693147	0	0	5.23644	4.5326	3.58352	3.46574	3.68888	2.99573	3.58352	0	0
3.73767	0	3.73767	1	1	1	2.48491	1	0	0	0	0	0	1.38629	0	0	4.97673	5.02388	3.09104	3.68888	3.63759	2.99573	3.2581	0	0
3.85015	0	3.85015	1	0	1	2.48491	1	0	0	0	0	0	0.693147	0	0	5.31321	5.01728	3.13549	3.2581	3.29584	3.04452	3.63759	0	0
4.07754	1	3.73767	1	1	1	2.63906	0	1	0	0	1	0	1.94591	0	0	5.49306	4.84419	3.46574	3.58352	3.68888	3.17805	3.66356	1	1
3.8712	0	3.8712	1	1	0	2.89037	1	0	0	0	0	0	1.94591	0	0	5.60212	4.64439	3.43399	3.66356	3.78419	2.70805	3.8712	1	0
3.97029	0	3.97029	1	1	0	0	0	0	1	0	0	0	0	0	0	5.36598	4.95583	3.29584	3.2581	3.21888	3.2581	3.55535	0	0
3.97029	0	3.97029	1	1	1	3.09104	1	0	0	0	0	0	1.09861	0	0	5.37064	4.77912	3.52636	3.73767	3.68888	2.83321	3.66356	1	0
4.06044	0	4.06044	1	1	1	2.48491	1	0	0	0	0	0	0.693147	0	0	5.29832	4.90527	3.43399	3.63759	3.61092	3.09104	3.43399	0	0
3.80666	0	3.80666	1	1	1	1.38629	0	1	0	0	0	0	1.60944	0	0	5.2933	4.99721	3.43399	3.66356	3.73767	3.04452	3.49651	1	0
3.91202	0	3.91202	1	1	0	2.89037	0	1	0	0	1	0	1.38629	0	0	5.37064	4.65396	3.46574	3.55535	3.58352	2.99573	3.58352	1	0
4.11087	0	4.11087	1	1	0	2.48491	1	0	0	0	0	0	1.60944	0	0	5.35659	4.36945	3.49651	3.78419	3.73767	3.17805	3.78419	0	0
4.06044	0	4.06044	1	1	0	0	0	1	0	0	1	1	1.09861	0	0	5.3845	4.29046	3.68888	3.73767	3.78419	3.17805	3.68888	0	1
4.20469	0	4.20469	1	1	0	2.48491	0	0	0	0	0	0	0.693147	0	1	5.18178	4.58497	2.89037	3.4012	3.61092	3.29584	3.2581	0	0
4.00733	0	4.00733	1	1	0	2.48491	1	0	0	0	0	0	0	0	0	5.0689	4.90527	3.17805	3.63759	3.2581	3.3673	3.2581	0	0
4.14313	0	4.14313	1	1	1	2.70805	1	0	0	0	0	0	0.693147	0	0	5.31812	4.89035	3.52636	3.63759	3.58352	3.43399	3.52636	0	0
3.91202	0	3.91202	1	1	0	2.48491	1	0	0	0	0	0	0.693147	0	0	5.40717	4.91265	3.2581	3.52636	3.58352	3.21888	3.58352	1	0
4.02535	0	4.02535	1	1	1	2.48491	1	0	0	0	0	0	1.09861	0	0	5.22575	4.83628	3.29584	3.3673	3.55535	3.09104	3.3322	0	0
4.14313	1	4.09434	1	1	0	2.56495	1	0	0	0	0	0	1.09861	0	0	5.35186	4.94164	3.46574	3.52636	3.68888	3.17805	3.71357	0	0
3.93183	0	3.93183	1	1	0	2.48491	1	0	0	0	0	0	1.60944	0	0	5.28827	4.70048	3.52636	3.73767	3.52636	2.77259	3.4012	1	0
4.09434	0	4.09434	1	1	1	2.48491	1	0	0	0	0	0	1.09861	0	0	5.3033	4.38203	3.46574	3.73767	3.80666	2.77259	3.3322	0	0
3.73767	1	2.3979	1	1	1	0	1	0	0	0	0	0	0	0	0	5.17615	4.8752	2.94444	3.21888	3.3673	3.3322	3.09104	0	0
3.97029	0	3.97029	1	1	1	2.48491	1	0	0	0	0	0	0.693147	0	0	5.50126	5.01064	3.66356	3.58352	3.61092	2.99573	3.7612	0	0
3.89182	0	3.89182	1	1	0	2.48491	0	1	0	0	0	0	1.38629	0	0	5.3845	4.52179	3.55535	3.55535	3.61092	3.17805	3.78419	0	0
3.98898	0	3.98898	1	1	0	2.48491	1	0	0	0	0	0	1.09861	0	0	5.41165	5.09375	3.17805	3.2581	3.29584	3.21888	3.3322	0	0
4.15888	0	4.15888	1	1	1	2.48491	0	0	0	0	1	0	1.09861	0	1	5.37064	4.40672	3.52636	3.71357	3.66356	2.70805	3.71357	0	0
3.66356	1	2.94444	1	1	1	0	1	0	0	0	0	0	0.693147	0	0	5.17048	4.23411	3.58352	3.73767	3.71357	3.04452	3.43399	0	0
4.04305	1	3.09104	1	1	0	1.60944	1	0	0	0	0	0	0.693147	0	0	5.32301	4.68213	3.46574	3.55535	3.80666	2.83321	3.66356	1	0
3.91202	0	3.91202	1	1	1	2.77259	1	0	0	0	0	0	1.38629	0	0	5.42495	4.57471	3.46574	3.78419	3.80666	2.3979	3.78419	0	0
3.82864	0	3.82864	1	1	0	2.48491	1	0	0	0	0	0	0.693147	0	0	5.37528	4.5326	3.49651	3.55535	3.52636	3.43399	3.4012	0	0
3.91202	1	3.21888	1	1	1	0	1	0	0	0	0	0	0	0	0	5.1358	4.59512	3.17805	3.58352	3.63759	3.09104	2.94444	0	0
4.00733	0	4.00733	1	0	1	2.77259	0	0	0	1	0	0	0	0	0	5.24175	4.8828	3.43399	3.55535	3.49651	3.55535	3.49651	0	0
3.7612	0	3.7612	1	0	1	2.48491	0	0	1	0	0	0	1.38629	0	0	5.3033	4.79579	3.21888	3.58352	3.52636	3.04452	3.58352	0	0
3.91202	0	3.91202	1	0	1	2.77259	1	0	0	0	0	0	1.09861	0	0	5.37528	4.91998	3.3673	3.29584	3.46574	3.4012	3.58352	0	0
3.97029	0	3.97029	1	1	0	2.48491	1	0	0	0	0	0	0.693147	0	0	5.15906	4.29046	3.29584	3.55535	3.71357	2.70805	3.55535	0	0
3.95124	0	3.95124	1	1	1	2.77259	1	0	0	0	0	0	1.79176	0	0	5.23111	4.78749	3.21888	3.68888	3.43399	3.13549	3.73767	0	0
3.8712	0	3.8712	1	1	0	2.48491	1	0	0	0	0	0	1.09861	0	0	5.10595	4.7185	3.52636	3.71357	3.58352	3.09104	3.2581	0	0
4.29046	1	2.70805	1	1	1	0	0	0	1	0	0	0	0	0	0	5.14166	4.8752	3.4012	3.58352	3.3673	3.29584	3.46574	0	0
3.89182	0	3.89182	1	1	0	2.70805	1	0	0	0	1	0	1.38629	1	0	5.23111	4.39445	3.46574	3.61092	3.63759	2.70805	3.55535	0	0
3.82864	0	3.82864	1	1	1	2.48491	1	0	0	0	0	0	0	0	0	5.273	4.85203	3.29584	3.52636	3.3322	3.29584	3.17805	0	0
3.89182	0	3.89182	1	1	1	2.48491	1	0	0	0	0	0	0.693147	0	0	5.31321	4.67283	3.52636	3.68888	3.63759	2.94444	3.61092	0	0
4.02535	1	3.95124	1	1	1	2.63906	1	0	0	0	0	0	1.38629	0	0	5.31812	4.77068	3.29584	3.58352	3.43399	2.83321	3.49651	0	0
3.98898	0	3.98898	1	1	0	2.63906	0	0	0	1	0	0	0	0	0	5.1985	4.81218	3.09104	3.80666	3.80666	2.63906	3.78419	1	1
3.8712	1	3.68888	1	1	0	2.48491	0	1	0	0	1	0	1.60944	0	0	5.14166	4.58497	2.3979	2.70805	2.56495	3.4012	3.17805	0	0
4.12713	0	4.12713	1	1	1	2.48491	0	0	1	0	1	0	0.693147	1	0	5.39816	4.76217	3.58352	3.52636	3.68888	3.13549	3.82864	0	0
4.02535	0	4.02535	1	1	0	2.70805	1	0	0	0	0	0	1.09861	0	0	5.18178	4.76217	3.3322	3.55535	3.52636	3.2581	3.58352	0	0
4.07754	0	4.07754	1	1	1	2.94444	1	0	0	0	0	0	2.07944	0	0	5.37528	4.58497	3.43399	3.68888	3.52636	2.48491	3.82864	1	0
3.93183	0	3.93183	1	1	0	2.94444	0	0	0	0	1	1	2.19722	1	0	5.18178	4.77912	3.46574	3.58352	3.49651	2.83321	3.4012	1	1
3.97029	1	4.06044	1	1	0	2.70805	1	0	0	0	0	0	2.19722	0	0	5.40268	4.82028	3.55535	3.4012	3.66356	3.4012	3.7612	0	0
4.02535	0	4.02535	1	1	0	3.04452	1	0	0	0	0	0	2.19722	0	0	5.17615	4.39445	3.13549	3.66356	3.80666	3.46574	3.68888	0	0
3.91202	0	3.91202	1	1	0	1.09861	0	0	0	0	1	0	2.19722	0	0	5.09987	4.55388	3.4012	3.66356	3.55535	2.94444	3.2581	0	0
3.98898	0	3.98898	1	1	0	2.63906	1	0	0	0	0	0	2.19722	0	0	5.2575	4.64439	3.3673	3.73767	3.78419	2.83321	3.63759	1	0
4.14313	0	4.14313	1	1	0	2.48491	0	0	0	0	0	0	2.19722	0	1	5.2933	4.68213	3.58352	3.73767	3.55535	2.99573	3.68888	1	0
3.91202	0	3.91202	1	1	0	2.63906	0	1	0	0	0	0	2.19722	0	0	5.22036	4.45435	3.3673	3.66356	3.66356	2.48491	3.58352	1	0
3.85015	0	3.85015	1	1	0	2.48491	1	0	0	0	0	0	2.19722	0	0	5.52146	4.54329	3.61092	3.66356	3.78419	2.77259	3.78419	0	0
3.98898	0	3.98898	1	1	1	2.48491	1	0	0	0	0	0	2.19722	0	0	5.30827	4.89035	3.46574	3.46574	3.49651	2.99573	3.43399	0	0
3.93183	0	3.93183	1	1	1	2.48491	1	0	0	0	0	0	2.19722	1	0	5.24702	4.7362	3.43399	3.61092	3.78419	2.77259	3.4012	0	0
4.04305	0	4.04305	1	1	0	2.77259	1	0	0	0	0	0	1.60944	0	0	5.0876	4.43082	3.63759	3.71357	3.7612	2.89037	3.7612	0	0
3.95124	0	3.95124	1	1	0	2.70805	1	0	0	0	0	0	1.38629	0	0	5.1985	4.43082	3.46574	3.66356	3.4012	2.83321	3.7612	0	0
3.97029	0	3.97029	1	1	1	2.48491	1	0	0	0	0	0	2.19722	0	0	5.2575	4.99721	3.21888	3.3673	3.29584	3.2581	3.43399	0	0
4.00733	0	4.00733	1	1	1	0	0	1	0	0	1	1	1.38629	0	0	5.4161	4.54329	3.43399	3.68888	3.46574	2.89037	3.61092	0	0
3.91202	0	3.91202	1	1	1	2.48491	0	0	1	0	0	0	2.19722	0	0	5.34711	4.7362	3.55535	3.63759	3.66356	2.99573	3.82864	0	0
3.95124	0	3.95124	1	1	1	2.48491	1	0	0	0	0	0	1.60944	0	0	5.26269	4.72739	3.3673	3.55535	3.49651	3.3322	3.46574	0	0
4.00733	0	4.00733	1	1	1	2.30259	1	0	0	0	0	0	2.19722	0	0	5.26269	4.91265	3.43399	3.49651	3.46574	3.21888	3.29584	0	0
3.71357	0	3.71357	1	1	0	2.77259	1	0	0	0	0	0	2.19722	0	0	5.52146	4.41884	3.49651	3.61092	3.68888	2.63906	3.71357	1	0
3.95124	0	3.95124	1	1	0	2.77259	1	0	0	0	0	0	2.19722	0	0	5.20949	4.81218	3.21888	3.78419	3.73767	3.04452	3.63759	0	0
3.97029	0	3.97029	1	1	0	2.48491	0	0	0	1	0	0	1.09861	0	0	5.01064	4.65396	3.2581	3.2581	3.61092	3.52636	2.77259	0	0
3.97029	0	3.97029	1	1	0	2.48491	1	0	0	0	0	0	2.19722	0	0	5.24175	4.78749	3.21888	3.7612	3.63759	2.77259	3.4012	0	0
3.97029	1	3.43399	1	1	1	2.63906	1	0	0	0	0	0	1.09861	0	0	5.1985	4.91265	3.21888	3.49651	3.52636	3.3322	3.3322	0	0
3.89182	0	3.89182	1	1	0	2.70805	1	0	0	0	0	0	2.19722	0	0	5.1985	4.74493	3.43399	3.58352	3.63759	2.89037	3.17805	0	0
3.82864	0	3.82864	1	1	0	2.48491	1	0	0	0	0	0	0	0	0	5.2933	4.78749	3.3322	3.46574	3.61092	3.09104	3.68888	0	0
4.02535	0	4.02535	1	1	0	2.48491	1	0	0	0	0	0	1.94591	0	0	5.17048	5.01728	2.89037	3.21888	3.29584	3.29584	3.21888	0	0
4.06044	0	4.06044	1	1	1	2.48491	0	0	0	0	0	0	0	0	1	5.23111	4.70953	3.63759	3.61092	3.71357	3.2581	3.2581	0	0
3.98898	0	3.98898	1	1	1	2.48491	1	0	0	0	0	0	0.693147	0	0	4.78749	5.14166	2.94444	3.63759	3.2581	3.3322	3.09104	0	0
3.97029	0	3.97029	1	1	0	2.89037	0	0	0	1	1	0	0.693147	0	0	5.26786	4.82028	3.55535	3.46574	3.73767	2.89037	3.58352	0	0
3.98898	0	3.98898	1	1	0	2.63906	0	0	1	0	0	0	0.693147	0	0	5.01064	4.77068	3.04452	3.52636	3.52636	3.09104	3.3673	0	0
3.7612	1	3.29584	1	1	0	2.48491	1	0	0	0	0	0	0.693147	0	0	5.05625	4.98361	3.17805	3.43399	3.66356	3.2581	3.4012	0	0
3.85015	0	3.85015	1	1	0	2.48491	0	0	1	0	0	0	0	0	0	5.28827	4.8752	2.99573	3.3322	3.2581	3.09104	3.29584	1	0
3.8712	1	2.70805	1	1	1	2.77259	0	1	0	0	0	1	0.693147	0	0	5.31321	4.83628	3.17805	3.43399	3.2581	3.3673	3.13549	1	0
4.07754	0	4.07754	1	1	0	2.89037	0	0	1	0	0	0	0	0	0	5.23111	4.80402	3.29584	3.7612	3.4012	3.13549	3.82864	0	0
3.82864	0	3.82864	1	1	1	2.48491	1	0	0	0	1	1	0	0	0	5.40717	5.2575	3.3322	3.3673	3.3673	3.3322	3.73767	0	0
3.82864	0	3.82864	1	1	0	2.70805	1	0	0	0	0	0	1.38629	0	0	5.30827	4.61512	3.58352	3.66356	3.61092	2.56495	3.58352	0	0
3.85015	0	3.85015	1	1	1	2.48491	1	0	0	0	0	0	0.693147	0	0	5.3845	4.7362	3.43399	3.63759	3.66356	2.99573	3.71357	0	0
4.21951	0	4.21951	1	1	0	2.48491	1	0	0	0	0	0	1.09861	0	0	5.30827	4.80402	3.43399	3.49651	3.61092	2.94444	3.82864	0	0
4.11087	1	3.73767	1	1	1	2.56495	1	0	0	0	0	0	0.693147	0	0	5.24702	4.92725	3.29584	3.52636	3.68888	3.09104	3.61092	0	0
4.07754	1	1.79176	1	1	1	1.09861	1	0	0	0	0	0	1.09861	0	0	5.273	4.96284	3.17805	3.61092	3.71357	3.04452	3.21888	1	0
4.12713	1	3.73767	1	1	1	2.07944	0	0	1	0	0	0	1.09861	0	0	4.99721	4.76217	3.21888	3.61092	3.71357	2.77259	3.17805	0	0
3.97029	0	3.97029	1	1	1	2.48491	1	0	0	0	1	0	0.693147	0	0	5.46806	4.97673	3.21888	3.61092	3.46574	3.29584	3.66356	0	0
4.02535	1	3.89182	1	1	0	2.48491	1	0	0	0	0	0	1.38629	0	0	5.38907	4.23411	3.3322	3.66356	3.4012	2.94444	3.2581	0	0
4.06044	0	4.06044	1	1	0	2.48491	1	0	0	0	0	0	0.693147	0	0	5.1299	5.04986	3.3673	3.4012	3.52636	3.13549	3.58352	0	0
4.12713	0	4.12713	1	1	0	2.48491	0	1	0	0	1	0	1.38629	0	0	5.52545	4.77912	3.52636	3.61092	3.68888	3.04452	3.78419	1	0
4.17439	1	4.12713	1	1	1	2.63906	1	0	0	0	0	0	1.09861	0	0	5.31812	4.89035	3.3322	3.66356	3.63759	2.89037	3.58352	0	0
3.85015	0	3.85015	1	1	1	2.48491	0	0	0	1	0	0	0	0	0	5.26786	4.89784	3.17805	3.68888	3.58352	3.13549	3.4012	0	1
3.91202	0	3.91202	1	1	0	2.70805	0	1	0	0	1	0	0	0	0	5.24175	4.39445	3.3322	3.66356	3.80666	2.48491	3.46574	1	0
3.91202	1	3.3322	1	1	0	2.63906	0	1	0	0	1	0	2.07944	1	0	5.48064	4.83628	3.29584	3.61092	3.61092	2.77259	3.49651	1	1
4.07754	0	4.07754	1	1	1	2.48491	1	0	0	0	0	0	1.79176	0	0	4.94876	4.85203	3.29584	3.7612	3.71357	3.09104	2.77259	0	0
3.89182	0	3.89182	1	1	0	2.48491	0	0	1	0	0	0	0	0	0	5.43372	3.8712	3.61092	3.80666	3.68888	2.63906	3.58352	0	0
3.89182	0	3.89182	1	1	0	2.48491	1	0	0	0	0	0	0.693147	0	0	5.26269	5.0689	3.13549	3.21888	3.61092	3.13549	3.43399	0	0
3.82864	0	3.82864	1	1	1	2.48491	0	1	0	0	1	0	1.38629	0	0	5.29832	4.66344	3.09104	3.71357	3.63759	2.83321	3.21888	1	1
3.98898	0	3.98898	1	1	0	2.48491	1	0	0	0	0	0	0.693147	0	0	5.31812	4.67283	3.2581	3.46574	3.68888	2.89037	3.61092	0	0
4.15888	1	3.3322	1	1	0	2.48491	1	0	0	0	0	0	1.09861	0	0	5.11199	4.96284	3.43399	3.49651	3.3673	3.52636	3.66356	0	0
4.02535	1	2.56495	1	1	1	0	1	0	0	0	0	0	0	0	0	5.31812	4.65396	3.4012	3.78419	3.71357	2.70805	3.43399	0	0
3.95124	1	3.43399	1	1	0	2.77259	1	0	0	0	0	0	1.09861	0	0	5.26786	4.67283	3.49651	3.58352	3.71357	3.21888	3.73767	0	0
4.04305	0	4.04305	1	1	0	2.77259	1	0	0	0	0	0	0.693147	0	0	5.21494	4.82028	2.3979	2.99573	3.29584	2.77259	3.21888	0	0
4.18965	0	4.18965	1	1	0	2.77259	1	0	0	0	0	0	0.693147	0	0	4.99043	4.57471	3.49651	3.78419	3.71357	2.83321	3.46574	0	0
4.02535	0	4.02535	1	1	0	2.63906	1	0	0	0	0	0	1.09861	0	0	5.31321	4.62497	3.3673	3.55535	3.66356	2.89037	3.2581	0	0
4.11087	1	4.07754	1	1	0	2.48491	0	0	1	0	0	0	0	0	0	5.23644	4.7362	3.04452	3.43399	3.3322	3.09104	3.21888	0	0
3.93183	0	3.93183	1	1	0	2.48491	0	1	0	0	1	0	1.38629	0	0	5.49306	4.76217	3.52636	3.61092	3.66356	2.77259	3.66356	1	1
3.97029	1	1.94591	1	1	1	2.83321	1	0	0	0	0	0	1.94591	1	0	5.20949	4.70953	3.43399	3.71357	3.61092	3.29584	3.3673	1	0
3.93183	0	3.93183	1	1	1	2.89037	1	0	0	0	0	0	2.19722	0	0	5.1358	4.51086	3.43399	3.63759	3.73767	3.04452	3.49651	0	0
3.97029	1	3.17805	1	1	0	2.77259	0	1	0	0	1	0	1.94591	0	0	5.50126	4.52179	3.58352	3.58352	3.73767	2.30259	3.80666	0	0
3.95124	0	3.95124	1	1	0	2.63906	1	0	0	0	0	0	1.38629	0	0	5.29832	4.70953	3.55535	3.80666	3.7612	2.83321	3.61092	0	0
3.93183	0	3.93183	1	1	1	2.83321	0	0	1	0	0	0	2.19722	0	0	5.09375	4.81218	2.94444	3.55535	3.3673	2.94444	3.4012	0	0
4.23411	1	4.21951	1	1	0	2.48491	0	0	1	0	0	0	1.09861	0	0	5.22575	4.98361	3.13549	3.49651	3.46574	3.2581	3.29584	0	0
3.91202	1	3.89182	1	1	1	2.89037	0	1	0	0	1	0	1.09861	1	0	5.31812	4.96981	2.94444	3.3322	3.2581	2.99573	3.4012	0	0
4.02535	0	4.02535	1	1	0	2.48491	0	0	0	0	1	1	1.09861	0	1	5.36129	4.33073	3.46574	3.78419	3.73767	2.83321	3.58352	1	0
3.8712	1	3.13549	1	1	1	2.48491	1	0	0	0	0	0	1.79176	0	0	5.18178	4.80402	3.3673	3.46574	3.52636	3.3673	3.4012	0	0
4.07754	0	4.07754	1	1	1	2.48491	1	0	0	0	0	0	0	0	0	5.40717	5.14166	3.3673	3.3673	3.3673	3.21888	3.68888	0	0
4.20469	1	4.20469	1	1	1	2.48491	0	0	1	0	0	0	0	0	0	4.96284	4.7185	3.46574	3.7612	3.52636	3.3322	3.4012	0	0
3.91202	0	3.91202	1	1	1	2.48491	1	0	0	0	0	0	1.38629	0	0	5.31812	5.05625	3.17805	3.3322	3.3673	3.21888	3.46574	0	0
4.06044	1	3.68888	1	1	1	2.89037	1	0	0	0	0	0	2.19722	0	0	5.20949	4.82028	3.17805	3.78419	3.66356	3.09104	3.61092	0	0
4.17439	0	4.17439	1	1	0	2.48491	0	0	1	0	0	0	1.09861	0	0	4.8828	4.69135	3.2581	3.7612	3.49651	3.09104	2.89037	0	1
3.95124	1	3.43399	1	1	0	2.83321	1	0	0	0	0	0	1.09861	0	0	5.39363	4.77912	3.63759	3.80666	3.80666	2.48491	3.73767	0	0
4.14313	1	3.63759	1	1	0	2.70805	0	1	0	0	1	0	1.94591	0	0	4.91998	4.76217	3.3322	3.68888	3.3322	3.17805	3.04452	1	0
4.06044	1	3.82864	1	1	0	2.70805	1	0	0	0	0	0	2.19722	0	0	5.33272	5.15906	3.29584	3.4012	3.17805	3.09104	3.58352	0	0
3.93183	0	3.93183	1	1	0	2.48491	0	1	0	0	1	0	2.19722	0	0	5.43372	4.74493	3.49651	3.66356	3.66356	2.77259	3.52636	0	0
4.02535	1	3.98898	1	1	0	2.48491	1	0	0	0	0	0	1.09861	0	0	5.23644	4.89784	3.2581	3.29584	3.04452	3.3673	3.46574	0	0
3.91202	0	3.91202	1	1	0	2.48491	1	0	0	0	0	0	0.693147	0	0	5.37528	4.74493	3.63759	3.78419	3.68888	3.04452	3.49651	0	0
4.11087	0	4.11087	1	1	0	2.48491	1	0	0	0	0	0	1.60944	0	0	5.3033	4.76217	3.46574	3.63759	3.55535	2.77259	3.43399	0	0
4.38203	1	4.21951	1	1	1	2.70805	0	0	1	0	0	0	1.09861	0	0	5.31812	4.96981	3.3322	3.46574	3.58352	3.09104	3.49651	0	0
3.89182	0	3.89182	1	1	0	2.83321	1	0	0	0	0	1	1.79176	0	0	4.93447	4.74493	3.2581	3.78419	3.3673	3.09104	3.3322	0	0
3.82864	0	3.82864	1	1	0	2.48491	0	0	1	0	0	0	2.19722	0	0	5.42495	4.39445	3.66356	3.80666	3.66356	2.89037	3.58352	1	0
3.97029	0	3.97029	1	1	0	2.63906	1	0	0	0	0	0	2.19722	0	0	5.28827	4.76217	3.55535	3.66356	3.80666	3.21888	3.55535	0	0
3.97029	0	3.97029	1	1	0	2.48491	0	1	0	0	1	0	2.19722	1	0	5.34233	4.77068	3.3322	3.68888	3.61092	2.99573	3.49651	0	0
3.97029	0	3.97029	1	1	1	2.63906	1	0	0	0	0	0	2.19722	0	0	5.18178	4.8752	3.2581	3.55535	3.78419	3.21888	3.43399	0	0
4.09434	1	4.02535	1	1	0	2.48491	0	1	0	0	1	0	2.19722	0	0	5.17048	4.07754	3.55535	3.7612	3.78419	2.48491	3.2581	0	0
3.71357	1	3.66356	1	1	1	2.77259	1	0	0	0	0	0	2.19722	0	0	5.36598	4.54329	3.66356	3.58352	3.80666	2.63906	3.78419	1	0
3.89182	0	3.89182	1	1	1	2.56495	1	0	0	0	0	0	2.19722	0	0	5.3845	4.66344	3.61092	3.55535	3.58352	3.17805	3.73767	0	0
3.93183	0	3.93183	1	1	0	2.67415	0	0	1	0	0	0	2.19722	0	0	5.26786	4.27667	3.55535	3.73767	3.61092	2.99573	3.3673	1	0
4.15888	0	4.15888	1	1	0	2.63906	0	1	0	0	1	0	2.19722	0	0	5.32301	4.69135	3.04452	3.43399	3.61092	3.17805	3.46574	1	0
3.63759	1	3.63759	1	1	0	2.48491	0	0	1	0	0	0	2.19722	0	0	5.4848	4.74493	3.4012	3.55535	3.61092	3.09104	3.71357	0	0
3.85015	0	3.85015	1	1	0	2.48491	0	1	0	0	1	0	1.38629	0	0	5.47227	4.57471	3.68888	3.73767	3.80666	2.63906	3.78419	1	0
3.85015	0	3.85015	1	1	1	2.48491	1	0	0	0	0	0	1.09861	0	0	5.23644	4.29046	3.46574	3.68888	3.63759	2.94444	3.61092	0	0
3.97029	0	3.97029	1	1	1	2.56495	1	0	0	0	0	0	1.09861	0	0	5.40268	4.47734	3.43399	3.66356	3.80666	2.48491	3.58352	0	0
3.82864	0	3.82864	1	1	0	2.3979	0	0	0	1	0	0	0	0	0	5.22036	5.12396	3.3673	3.58352	3.21888	3.17805	3.49651	0	0
3.93183	0	3.93183	1	0	1	2.48491	0	0	1	0	0	0	1.09861	0	0	5.25227	4.86753	3.21888	3.4012	3.52636	3.09104	3.49651	1	0
3.93183	0	3.93183	1	1	0	2.48491	1	0	0	0	0	0	0.693147	0	0	5.0814	4.43082	3.46574	3.78419	3.73767	2.70805	3.49651	0	0
3.80666	0	3.80666	1	1	0	2.48491	1	0	0	0	0	0	1.09861	0	0	5.37064	4.82831	3.3322	3.3673	3.4012	3.2581	3.61092	0	0
3.91202	0	3.91202	1	1	0	2.30259	1	0	0	0	0	0	1.94591	0	0	5.20401	4.18965	3.66356	3.63759	3.7612	2.70805	3.71357	1	0
3.63759	0	3.63759	1	0	0	2.30259	0	1	0	0	1	0	1.60944	0	0	5.50939	4.86753	3.43399	3.55535	3.71357	2.70805	3.7612	0	1
3.97029	0	3.97029	1	1	1	2.48491	0	1	0	0	0	0	0	0	0	5.27811	4.45435	3.55535	3.68888	3.29584	3.13549	3.55535	1	0
3.93183	0	3.93183	1	1	1	2.48491	0	0	1	0	0	0	1.94591	0	0	5.2832	4.77068	3.46574	3.71357	3.71357	2.89037	3.71357	0	0
3.95124	0	3.95124	1	1	1	2.56495	1	0	0	0	0	0	1.60944	0	0	5.3033	4.44265	3.58352	3.80666	3.80666	2.89037	3.78419	1	0
3.80666	0	3.80666	1	1	0	2.48491	1	0	0	0	0	0	1.79176	0	0	5.0814	4.75359	3.46574	3.7612	3.73767	2.94444	3.49651	0	0
3.8712	0	3.8712	1	1	1	2.48491	1	0	0	0	0	1	0.693147	0	0	5.28827	5.04343	3.29584	3.58352	3.49651	3.3322	3.73767	0	0
3.89182	0	3.89182	1	0	1	2.48491	1	0	0	0	0	0	0.693147	0	0	5.14749	4.70048	2.99573	3.80666	3.52636	2.48491	3.29584	0	0
4.04305	1	3.49651	1	1	1	2.63906	1	0	0	0	0	0	2.19722	0	0	5.28827	4.75359	3.55535	3.63759	3.58352	3.04452	3.80666	0	0
3.78419	1	3.3673	1	1	1	2.63906	0	1	0	0	0	0	1.79176	0	0	5.32788	4.81218	3.58352	3.71357	3.73767	3.21888	3.66356	0	0
3.8712	0	3.8712	1	1	0	2.83321	0	1	0	0	1	0	2.19722	0	0	5.55683	4.14313	3.52636	3.80666	3.63759	2.56495	3.73767	0	0
4.06044	0	4.06044	1	1	1	2.63906	0	0	1	0	0	0	1.60944	0	0	5.23111	4.83628	3.63759	3.71357	3.61092	2.99573	3.68888	0	0
3.78419	0	3.78419	1	0	1	2.48491	1	0	0	0	0	0	0	0	0	5.48894	4.56435	3.3322	3.63759	3.73767	2.70805	3.82864	0	0
3.73767	0	3.73767	1	1	1	2.83321	0	0	1	0	1	0	0.693147	0	0	5.46806	4.64439	3.68888	3.7612	3.7612	2.70805	3.89182	0	0
4.12713	0	4.12713	1	1	1	2.48491	1	0	0	0	0	0	1.38629	0	0	5.07517	4.85203	3.09104	3.52636	3.55535	3.3673	3.3673	0	0
3.82864	0	3.82864	1	0	1	2.77259	1	0	0	0	0	0	1.38629	0	0	5.3799	4.52179	3.49651	3.66356	3.7612	2.3979	3.68888	0	0
4.04305	0	4.04305	1	1	1	2.70805	0	0	1	0	0	0	0.693147	0	0	5.26786	4.97673	3.21888	3.80666	3.78419	2.89037	3.63759	0	0
4.07754	0	4.07754	1	1	1	2.83321	0	1	0	0	0	0	1.94591	0	0	5.04986	4.95583	3.09104	3.49651	3.68888	3.13549	3.49651	0	0
3.97029	0	3.97029	1	1	0	2.70805	1	0	0	0	0	0	2.19722	0	0	5.15906	4.61512	3.58352	3.66356	3.80666	2.94444	3.73767	0	0
4.06044	0	4.06044	1	1	0	2.48491	0	0	1	0	0	0	0	0	0	5.22036	4.8752	3.13549	3.3673	3.3673	2.99573	3.3322	0	0
3.82864	1	0	1	1	1	0	1	0	0	0	0	0	0	0	0	5.2575	4.57471	3.3673	3.55535	3.61092	3.3322	3.3673	0	0
3.89182	0	3.89182	1	1	1	2.48491	0	0	0	1	0	0	0.693147	0	0	5.30827	4.75359	3.21888	3.7612	3.55535	2.83321	3.13549	0	0
3.91202	0	3.91202	1	1	1	2.48491	1	0	0	0	0	0	0.693147	0	0	5.21494	4.57471	3.43399	3.49651	3.13549	2.83321	3.61092	0	0
3.95124	0	3.95124	1	1	0	2.89037	0	1	0	0	1	1	1.94591	0	0	5.61677	4.02535	3.46574	3.46574	3.3673	2.94444	3.73767	1	0
4.02535	0	4.02535	1	0	1	2.48491	0	0	1	0	0	0	1.94591	0	0	5.14166	4.93447	3.2581	3.43399	3.21888	3.04452	3.4012	0	0
3.93183	0	3.93183	1	1	0	2.48491	1	0	0	0	0	0	1.38629	0	0	5.17615	4.45435	3.55535	3.61092	3.78419	3.09104	3.49651	0	0
3.93183	0	3.93183	1	1	0	2.48491	1	0	0	0	0	0	1.38629	0	0	5.17615	4.45435	3.55535	3.61092	3.78419	3.09104	3.49651	0	0
3.71357	0	3.71357	1	0	1	2.99573	1	0	0	0	0	0	1.09861	0	0	5.34233	4.7362	3.4012	3.43399	3.46574	2.94444	3.55535	0	0
3.98898	1	3.82864	1	1	1	2.48491	1	0	0	0	0	0	1.09861	0	0	5.33272	4.47734	3.66356	3.7612	3.78419	2.56495	3.71357	1	0
3.73767	0	3.73767	1	0	1	2.48491	1	0	0	0	0	0	1.79176	0	0	5.32788	4.96284	3.29584	3.46574	3.46574	3.2581	3.46574	0	0
3.82864	0	3.82864	1	1	0	2.83321	1	0	0	0	0	0	0.693147	0	0	5.49306	4.66344	3.3673	3.43399	3.66356	2.99573	3.66356	0	0
